# Supplementary material for: Life without sex: Large-scale study links sexlessness to physical, cognitive, and personality traits, socioecological factors, and DNA
Source: Proc Natl Acad Sci U S A. 2025 Sep 16;122(38):e2418257122. doi: 10.1073/pnas.2418257122 (PMC12478097; doi:10.1073/pnas.2418257122)
Supplement: Supplementary file 2 — Dataset S01 (XLSX) [file pnas.2418257122.sd01.xlsx]

## Sheet: Overview
Large-scale study links sexlessness to physical, cognitive and personality traits, socioecological factors, and DNA
Abdel Abdellaoui, Laura W. Wesseldijk, Scott D. Gordon, Joëlle A. Pasman, Dirk J.A. Smit, Renáta Androvičová, Fredrik Ullén, Nicholas G. Martin, Miriam A. Mosing, Brendan P. Zietsch, & Karin J.H. Verweij
Overview of Supplementary Tables
Dataset S1 Tab 1. Overview of the selected health, psychological, and behavioral phenotypes from UK Biobank.
Dataset S1 Tab 2. Phenotypic correlations of sexlessness and childlessness with a range of health, psychological, and behavioural outcomes. Results are shown for the sexes pooled analyses, as well as for males and females separately. R2 difference above 1% are depicted in blue, p-values significant after correcting for multiple testing are depicted in green.
Dataset S1 Tab 3. Number and percentage of significant phenotypic associations with sexlessness per domain.
Dataset S1 Tab 4. Input data for the the Ancient DNA analysis.
Dataset S1 Tab 5. Parameter estimates of within- and between-family polygenic score analyses.
Dataset S1 Tab 6. Results of the polygenic score analyses for sexlessness.
Dataset S1 Tab 7. Genetic correlations of sexlessness with a range of phenotypes.
Dataset S1 Tab 8. Genetic correlations of childlessness with a range of phenotypes.
Dataset S1 Tab 9. Information on the polygenic score analysis; outcome variables, sample sizes.
Dataset S1 Tab 10. Prevalence of sexlessness in religious versus non-religious individuals in the Australian sample.
Dataset S1 Tab 11. Overview of GWASs that provided the effect size estimates that were used to compute genetic correlations.

## Sheet: Tab 1 Trait overview
Tab 1. Overview of the selected health, psychological, and behavioral phenotypes from UK Biobank.
For binary traits, the number of cases, controls, and effective sample size are given
UK-Biobank trait information was derived from the UK-Biobank showcase, that can be reached at https://biobank.ndph.ox.ac.uk/showcase/
FieldID	Variable	Level	N cases	N controls	N total	N effective
46	Left grip strength	Continuous			341612
47	Right grip strength	Continuous			340949
48	Waist circumference	Continuous			337317
49	Hip circumference	Continuous			350594
50	Standing height Seca 202 device	Continuous			338768
189	Townsend deprivation index	Continuous			354628
709	Number of people in household	Continuous			331443
728	Number of vehicles in household (ranging from none to >4)	Categorical (ordered)			403266
738	Household income (ranging from <18,000 to >100,000)	Categorical (ordered)			360126
757	Time employed in main current job	Continuous			202321
767	Length of working week	Continuous			194164
777	Frequency of travelling from home to job workplace	Continuous			202776
796	Distance between home and job workplace	Continuous			211667
806	Job involves mainly walking/standing (ranging from never to always)	Categorical (ordered)			240190
816	Job involves heavy manual or physical work	Categorical (ordered)			240226
826	Job involves shift work	Categorical (ordered)			239988
845	Age completed education	Continuous			262700
864	Number of days/week walked 10+ minutes	Continuous			322667
874	Duration of walks	Continuous			352712
884	Number of days/week of moderate physical activity 10+ minutes	Categorical (ordered)			389300
894	Duration of moderate activity	Continuous			312434
904	Number of days/week of vigorous physical activity 10+ minutes	Categorical (ordered)			390107
914	Duration of vigorous activity	Continuous			230050
924	Usual walking pace	Categorical (ordered)			403114
943	Stair climbing frequency (ranging from none to >20 times per day)	Categorical (ordered)			402459
971	Frequency of walking for pleasure in last 4 weeks	Categorical (ordered)			296631
981	Duration walking for pleasure	Categorical (ordered)			296501
991	Frequency of strenuous sports in last 4 weeks	Categorical (ordered)			45956
1001	Duration of strenuous sports	Categorical (ordered)			46005
1011	Frequency of light DIY in last 4 weeks	Categorical (ordered)			213712
1021	Duration of light DIY	Categorical (ordered)			212776
1031	Frequency of friend/family visits (ranging from daily to never)	Categorical (ordered)			403880
1050	Time spend outdoors in summer	Continuous			334684
1060	Time spent outdoors in winter	Continuous			310013
1080	Time spent using computer	Continuous			403166
1090	Time spent driving	Continuous			400676
1100	Drive faster than motorway speed limit	Categorical (ordered)			396640
1110	Years of mobile phone possesion (ranging from never to more than 8 years)	Categorical (ordered)			401682
1120	Average mobile phone use (ranging from <5 minutes to >6 hours)	Categorical (ordered)			347033
1130	Hands-free device/speakerphone use with mobile phone in last 3 month	Categorical (ordered)			348384
1160	Sleep duration	Continuous			307773
1170	Getting up in morning	Categorical (ordered)			404786
1180	Morning/evening person (chronotype)	Categorical (ordered)			364310
1190	Nap during day	Categorical (ordered)			405027
1200	Sleeplessness / insomnia	Categorical (ordered)			404916
1210	Snoring (1=yes, 2=no)	Dichotomous	236767	142898		356457
1220	Daytime dozing / sleeping (narcolepsy)	Categorical (ordered)			404198
1239	Current tobacco smoking	Categorical (ordered)			404978
1249	Past tobacco smoking (ranging from smoked most days to never)	Categorical (ordered)			373703
1498	Coffee intake	Continuous			404710
1528	Water intake	Continuous			341660
1558	Alcohol intake frequency (ranging from daily to never)	Categorical (ordered)			404958
1618	Alcohol usually taken with meals	Dichotomous	144361	67641		184238
1628	Alcohol intake versus 10 years previously	Categorical (ordered)			378464
1647	Where were you born	Categorical (ordered)			405026
1677	Breastfed when you were a baby	Dichotomous	223485	89974		256593
1707	Are you right or left handed?	Categorical (ordered)			405047
1717	Colour of your skin without tanning	Categorical (ordered)			400949
1727	Ease of skin tanning	Categorical (ordered)			398332
1737	Childhood sunburn occasions	Continuous			307764
1747	Natural hair colour	Categorical (ordered)			404588
1757	Facial ageing	Categorical (ordered)			374675
1767	Adopted as a child	Dichotomous	5792	398839		22836.4
1777	Twin, triplet or other multiple birth	Dichotomous	8973	390035		35084.9
1787	Mother smoked regularly around the time when you were born	Dichotomous	109585	241029		301336
1797	Father still alive	Dichotomous	95148	299372		288803
1807	Age father died	Continuous			255823
1835	Mother still alive	Dichotomous	163280	235254		385536
1845	Current mothers age	Continuous			132046
1873	How many brothers	Continuous			398932
1883	How many sisters	Continuous			398991
1920	Mood swings	Dichotomous	178632	218616		393224
1940	Irritability	Dichotomous	110450	278685		316402
1950	Sensitivity / hurt feelings	Dichotomous	218621	176338		390432
1960	Fed-up feelings	Dichotomous	160879	237240		383473
1970	Nervous feelings	Dichotomous	90683	305252		279654
1980	Worrier / anxious feelings	Dichotomous	221841	174021		390085
1990	Tense / highly strung	Dichotomous	67448	326735		223628
2000	Worry too long after embarrassment	Dichotomous	186876	203781		389925
2010	Suffer from nerves	Dichotomous	82132	309896		259700
2020	Loneliness (0=no, 1=yes)	Dichotomous	71682	328077		235314
2030	Guilty feelings	Dichotomous	114878	281462		326324
2040	Risk taking (0=no, 1=yes)	Dichotomous	106720	285396		310698
2050	Frequency of depressed mood in last 2 weeks	Categorical (ordered)			390294
2060	Frequency of unenthusiasm / disinterest in last 2 weeks	Categorical (ordered)			394110
2070	Frequency of tenseness / restlessness in last 2 weeks	Categorical (ordered)			392394
2080	Frequency of tiredness / lethargy in last 2 weeks	Categorical (ordered)			395354
2090	Seen doctor (GP) for nerves, anxiety, tension or depression	Dichotomous	140492	262619		366111
2100	Seen a psychiatrist for nerves, anxiety, tension or depression	Dichotomous	46863	357044		165703
2110	Able to confide (ranging from never to daily)	Categorical (ordered)			395628
2139	Age first had sexual intercourse	Continuous			401188
2149	Lifetime number of sexual partners	Continuous			367883
2159	Ever had same-sex intercourse (0=no, 1=yes)	Dichotomous	13813	386277		53344.4
2178	Overall Physical health rating	Categorical (ordered)			403902
2188	Any long-standing illness, disability or infirmity	Dichotomous	126661	269940		344839
2207	Wear glasses or contact lenses to correct your vision	Dichotomous	359145	45699		162162
2217	Age started wearing glasses/contact lenses	Continuous			268499
2227	Other problems with your eyes or eyesight	Dichotomous	57485	347029		197264
2237	Plays computer games	Categorical (ordered)			405039
2247	Any difficulty with hearing	Continuous			389817
2257	Difficult to follow a conversation if there is background noise (such as TV, radio, children playing)	Dichotomous	150430	247476		374237
2267	Use of sun/uv protection	Categorical (ordered)			405026
2277	Frequency of solarium/sunlamp use	Continuous			403242
2385	Relative age voice broke	Categorical (ordered)			174853
2395	Hair/balding pattern	Categorical (ordered)			185405
2405	Number of children fathered	Continuous			185240
2624	Frequency of heavy DIY in last 4 weeks	Categorical (ordered)			171382
2634	Duration of heavy DIY	Categorical (ordered)			171676
2644	Light smokers (0=no, 1=yes)	Dichotomous	51988	61005		112273
2714	Age when periods started (menarche)	Continuous			170933
2734	Number of live births	Continuous			218657
2784	Ever taken oral contraceptive pill	Dichotomous	183889	34607		116503
2794	Age started oral contraceptive pill	Continuous			162148
2804	Age you last used the contraceptive pill	Continuous			137775
2867	Age started smoking in former smokers	Continuous			95656
2887	Number of cigarettes previously smoked daily	Continuous			89383
2897	Age stopped smoking	Continuous			83354
2926	Number of unsuccessful stop-smoking attempts	Continuous			94613
2936	Likelihood of resuming smoking	Categorical (ordered)			101210
3393	Do you use a hearing aid most of the time	Dichotomous	11981	251141		45741.8
3426	Job involves night shift work	Categorical (ordered)			39961
3436	Age started smoking in current smokers	Continuous			29105
3446	Type of tobacco currently smoked: cigarettes	Dichotomous	21813	9736		26925.9
3446	Type of tobacco currently smoked: hand-rolled cigarettes	Dichotomous	7466	24083		22796.8
3456	Number of cigarettes currently smoked daily (current cigarette smokers)	Continuous			24526
3466	Time from waking to first cigarette	Categorical (ordered)			29165
3476	Difficulty not smoking for 1 day	Categorical (ordered)			29218
3486	Ever tried to stop smoking (ranging from no to yes, but not able to)	Categorical (ordered)			31448
3496	Wants to stop smoking (ranging from definitely to definitely not)	Categorical (ordered)			31184
3526	Mothers age at death	Continuous			204752
3581	Age when your periods stopped	Continuous			112475
3637	Frequency of other Exercise and sedentary behaviors in last 4 weeks	Categorical (ordered)			204971
3647	Duration of other Exercise and sedentary behaviors	Categorical (ordered)			205145
3669	Lifetime number of same-sex sexual partners	Continuous			11998
4282	Longest number correctly recalled during the numeric memory test	Continuous			51089
4526	Happiness (ranging from extremely happy to extremely unhappy)	Categorical (ordered)			163132
4537	Work/job satisfaction	Categorical (ordered)			111346
4548	Physical health satisfaction	Categorical (ordered)			163235
4559	Family relationship satisfaction	Categorical (ordered)			162445
4570	Friendships satisfaction	Categorical (ordered)			162025
4581	Financial situation satisfaction	Categorical (ordered)			163214
4598	Ever depressed for a whole week	Dichotomous	86547	74370		159996
4609	Longest period of depression	Continuous			64052
4620	How many periods feeling depressed or down for at least a whole week	Continuous			65712
4631	Ever unenthusiastic/disinterested for a whole week	Dichotomous	57636	100179		146346
4642	Two days ever so good, high, excited or hyper that other people thought you were not your normal self	Dichotomous	8661	151693		32772.8
4653	Ever highly irritable/argumentative for 2 days	Dichotomous	27860	132692		92102.2
4674	Use private healthcare	Categorical (ordered)			162881
5057	How many OLDER brothers/sisters	Continuous			142418
5364	Average weekly intake of other alcoholic drinks	Continuous			118646
5386	How many periods uninterested in things or unable to enjoy the things you used to for at least a whole week?	Continuous			43186
5663	Longest time period that these high or irritable periods have lasted	Categorical (ordered)			27212
5674	Severity of manic/irritable episodes (1=no problems, 2=needed treatment)	Dichotomous			29287
6142	Paid employment	Dichotomous	209511	193209		402060
6145	Any illness, injury, bereavement, stress in last 2 years, merged across instances	Dichotomous	188979	214883		402200
6146	Any attendance/disability/mobility allowance, merged across instances	Dichotomous	22355	380836		84462.1
6148	Any eye disorder, merged across instances	Dichotomous	33857	126269		106793
6149	Any mouth/teeth dental problems, merged across instances	Dichotomous	163235	241332		389491
6150	Any vascular/ heart problems diagnosed by doctor, merged across instances	Dichotomous	119154	285526		336281
6154	Any medication for pain relief, constipation, heartburn, merged across instances	Dichotomous	183820	218109		399004
6155	Any vitamin and mineral supplements merged across waves	Dichotomous	134487	269519		358874
6159	Any pain type(s) experienced in last month, merged across instances	Dichotomous	249329	155429		382974
6160	Any leisure/social activities, merged across instances	Dichotomous	289393	115106		329404
20022	Birth weight self reported	Continuous			211350
20115	Country of Birth (non-UK origin), dichotomized western/ non-western	Dichotomous	4533	10822		12779.2
20116	Smoking status (never, previous, current)	Categorical (ordered)			404066
20117	Alcohol drinker status (never, previous, current)	Categorical (ordered)			404919
20118	Urbanicity level	Categorical (ordered)			401097
20126	Bipolar or depressive disorder status	Dichotomous	26776	68960		77148.5
20127	Neuroticism	Continuous			283143
20151	Highest measure from Forced Vital Capacity	Continuous			262997
20160	Ever smoked (0=no, 1=yes)	Dichotomous	247672	156515		383628
20401	Ever addicted to any substance or behaviour	Dichotomous	8438	128648		31674.5
20403	Alcohol consumption on a typical drinking day (ranging from 1 to 10 or more)	Categorical (ordered)			127431
20407	Frequency of failure to fulfil normal expectations due to drinking alcohol in last year	Categorical (ordered)			77318
20421	Ever felt worried, tense, or anxious for most of a month or longer	Dichotomous	34976	94771		102190
20433	Age FIRST time you had a period of two weeks like this? (worried, tense, or anxious)	Continuous			57912
20434	Age LAST time you had a period of two weeks like this? (worried, tense, or anxious)	Continuous			58534
20438	Duration of worst depression	Categorical (ordered)			77854
20441	Ever had prolonged loss of interest in normal activities	Dichotomous	55153	83146		132633
20442	Lifetime number of depressed periods (at least 2 weeks)	Continuous			75379
20446	Ever had prolonged feelings of sadness or depression	Dichotomous	76346	61995		136852
20447	Depression possibly related to stressful or traumatic event	Dichotomous	57510	21216		61993.9
20448	Professional informed about depression	Dichotomous	50902	27773		71875.5
20453	Ever taken cannabis (ranging from no to >100 times)	Categorical (ordered)			138454
20454	Frequency of cannabis use (ranging from <1 per month to every day)	Categorical (ordered)			30559
20455	Age when last took cannabis	Continuous			28376
20458	General happiness (ranging from extremely happy to extremely unhappy)	Categorical (ordered)			137941
20459	General happiness with own Physical health	Categorical (ordered)			138318
20460	Belief own life is meaningful (ranging from not at all to extremely)	Categorical (ordered)			135604
20471	Ever seen an un-real vision	Dichotomous	4480	132686		17334.7
20479	Ever thought that life not worth living	Categorical (ordered)			137819
20480	Ever self-harmed	Dichotomous	6121	132152		23400.2
20485	Ever contemplated self-harm	Categorical (ordered)			138145
20487	Felt hated by family member as a child	Categorical (ordered)			138310
20488	Physically abused by family as a child	Categorical (ordered)			138388
20489	Felt loved as a child	Categorical (ordered)			138189
20490	Sexually molested as a child	Categorical (ordered)			137161
20491	Someone to take to doctor when needed as a child	Categorical (ordered)			137809
20501	Ever had period of mania / excitability	Dichotomous	5935	129582		22700.3
20521	Experienced belittlement (ranging from never to very often)	Categorical (ordered)			138322
20522	Been in a confiding relationship (ranging from never to often)	Categorical (ordered)			135430
20524	Experienced sexual interference (ranging from never to very often)	Categorical (ordered)			138302
20525	Able to pay rent/mortgage as an adult	Categorical (ordered)			136862
20526	Been in serious accident believed to be life-threatening	Categorical (ordered)			138489
20527	Been involved in combat or exposed to war-zone	Categorical (ordered)			138512
20528	Diagnosed with life-threatening illness	Categorical (ordered)			138164
20529	Victim of physically violent crime	Categorical (ordered)			138407
20530	Witnessed sudden violent death	Categorical (ordered)			138433
20531	Victim of sexual assault	Categorical (ordered)			137062
21001	Body mass index (BMI)	Continuous			349009
22502	Cough on most days	Dichotomous	14809	93090		51105.9
22599	Number of jobs held	Continuous			82155
22604	Work hours (ranging from less than 15 hours to over 40)	Categorical (ordered)			88268
22620	Did you ever work shifts (day and/or night shifts) for this job	Dichotomous	30671	76484		87568.1
22661	Number of gap periods	Continuous			83396
23099	Body measure. Body fat percentage Body fat percentage.	Continuous			332115
23104	Body measure.Body Mass Index. Increments of 0.1 .	Continuous			345345
23106	Body measure.Impedance of whole body. is Range 150 - 1200ohms in 1ohm increments.	Continuous			331340
23107	Body measure.Impedance of right leg, oh Measured impedance of right leg.	Continuous			337056
23108	Body measure.Impedance of left leg, ohm Measured impedance of left leg.	Continuous			337309
23109	Right arm impedance	Continuous			325941
23110	Left arm impedance	Continuous			326332
23111	Body measure.Right leg fat percentages Range 1-75% in 0.1% increments.	Continuous			312061
23112	Body measure.Right leg fat mass Right leg fat mass in Kg, 0.1 increments.	Continuous			340680
23113	Body measure.Right leg fat free mass. Right leg fat free mass in Kg, 0.1 increments.	Continuous			337119
23114	Body measure.Right leg predicted mass. in Kg, 0.1 increments.	Continuous			338099
23115	Body measure.Left leg fat percentage Range 1-75% in 0.1% increments.	Continuous			311463
23116	Body measure.Left leg fat mass Left leg free mass in Kg, 0.1 increments.	Continuous			337671
23117	Body measure.Left leg fat free mass. Left leg fat free mass in Kg, 0.1 increments.	Continuous			338950
23118	Body measure.Left leg predicted mass. in Kg, 0.1 increments.	Continuous			340915
23119	Body measure.Right arm fat percentage Range 1-75% in 0.1% increments.	Continuous			335434
23121	Right arm fat-free mass	Continuous			349297
23122	Right arm mass	Continuous			335616
23123	Body measure.Left arm fat percentage Range 1-75% in 0.1% increments.	Continuous			332493
23124	Body measure.Left arm fat mass. Left arm fat mass in Kg, 0.1 increments.	Continuous			364798
23125	Body measure.Left arm fat free mass Left arm fat free mass in Kg, 0.1 increments.	Continuous			349770
23126	Body measure.Left arm predicted mass. in Kg, 0.1 increments.	Continuous			337176
23127	Body measure.Trunk fat percentages Range 1-75% in 0.1% increments.	Continuous			336757
23128	Body measure.Trunk fat mass Trunk fat mass in Kg, 0.1 increments.	Continuous			338908
23129	Body measure.Trunk fat free mass. Trunk fat free mass in Kg, 0.1 increments.	Continuous			334989
23130	Body measure.Trunk predicted mass in Kg, 0.1 increments.	Continuous			333565
30750	Testosterone (nmol/L)	Continuous			395343
20016_20191	Fluid intelligence score (combined)	Continuous			170771
DrnkWk	Alcohol use in glasses per week	Continuous			109461
CigDay	Cigarettes per day	Continuous			113600
AgeSmk	Age at smoking initiation	Continuous			122490
SmkInit	Smoking initiation (0=no, 1=yes)	Dichotomous	45464	224035		151177
SmkCess	Smoking cessation	Dichotomous	42281	144717		130884
EA	Educational attainment	Categorical (ordered)			402979
CanInit	Lifetime cannabis use (0=no, 1=yes)	Dichotomous	31453	107001		97230.9
Variable names and coding in the Supplementary material are according to UK Biobank naming and coding, however:
* In Figures 1 and 2, variable names printed in blue have been changed from their original naming in UK Biobank for clarity
* In Figures 1 and 2, variable names printed in red have been renamed and recoded in Figure 1 and 2 for clarity.
N effective; effective sample sizes for case-control variables, calculated with the following formula: 4/(1/Ncases+1/Ncontrols)

## Sheet: Tab 2 Phenotypic associa
Tab 2. Phenotypic correlations of sexlessness and childlessness with a range of health, psychological, and behavioural outcomes. Results are shown for the sexes pooled analyses, as well as for males and females separately. R2 differences above 1% are depicted in blue, P-values significant after correcting for multiple testing are depicted in green.
		Sexlessness, 0 = had sex (N = 401,188) / 1 = never had sex (N=3,929)						Childlessness, 0 = has children (N=363,522)/ 1 = no children (all had sex) (N=86,464)						Sexlessness - Males						Sexlessness - Females						Childlessness - Males						Childlessness - Females							Educational attainment (as benchmark)
				significance threshold: 0.05/247= 0.0002024						significance threshold: 0.05/249= 0.0002008				N = 184,512 / 1,861		significance threshold: 0.05/241= 0.0002074				N = 216,676 / 2,068		significance threshold: 0.05/244= 0.0002049				N = 162,768 / 42,271		significance threshold: 0.05/244= 0.0002049				N = 200,754 / 44,193		significance threshold: 0.05/247= 0.0002024					N = 451,800
Category	Variable	Beta	SE	p-value	R2	R2 base model	R2 difference	Beta	SE	p-value	R2	R2 base model	R2 difference	Beta	SE	p-value	R2	R2 base model	R2 difference	Beta	SE	p-value	R2	R2 base model	R2 difference	Beta	SE	p-value	R2	R2 base model	R2 difference	Beta	SE	p-value	R2	R2 base model	R2 difference		Beta	SE	p-value	R2	R2 base model	R2 difference
Cognition	Educational attainment	0.0506	0.003566	1.0666e-45	0.006517	0.001677	0.00484	0.022702	0.000802	4.35565e-176	0.027855	0.026001	0.001854	0.012817	0.004902	0.00892486	0.003563	0.003229	0.000334	0.086753	0.005142	7.14711e-64	0.01542	0.001922	0.013498	-0.001446	0.001125	0.198821	0.024593	0.024585	8e-06	0.046603	0.001142	0	0.032873	0.025436	0.007437
Cognition	Age completed education	0.261634	0.017897	2.13857e-48	0.010701	0.002828	0.007873	0.120757	0.004689	2.96387e-146	0.026752	0.024425	0.002327	0.191782	0.024691	8.01062e-15	0.008225	0.003624	0.004601	0.350952	0.026321	1.48012e-40	0.014363	0.001676	0.012687	0.065346	0.006376	1.20152e-24	0.021462	0.020685	0.000777	0.190161	0.006964	3.75664e-164	0.026338	0.021324	0.005014		1.59634	0.00757	0	0.185824	0.06559	0.120234
Cognition	Longest number correctly recalled during the numeric memory test	-0.086621	0.052365	0.0980905	0.002442	0.001796	0.000646	0.020802	0.012357	0.0922925	0.024997	0.024931	6.6e-05	-0.070808	0.074749	0.343494	0.005507	0.005064	0.000443	-0.100423	0.073427	0.171415	0.003093	0.002246	0.000847	-0.033981	0.017593	0.0534232	0.023097	0.022914	0.000183	0.073855	0.017393	2.17439e-05	0.025814	0.025021	0.000793		0.830882	0.022266	2.66952e-286	0.091114	0.063802	0.027312
Cognition	Fluid intelligence score (combined)	0.168801	0.021507	4.21006e-15	0.005451	0.002939	0.002512	0.042744	0.005224	2.8008e-16	0.02689	0.026605	0.000285	0.070995	0.030337	0.0192706	0.006014	0.005538	0.000476	0.268888	0.030557	1.37329e-18	0.007848	0.001891	0.005957	-0.024399	0.007397	0.00097263	0.026573	0.026473	0.0001	0.110026	0.0074	5.27103e-50	0.028015	0.026255	0.00176		1.48865	0.009353	0	0.151459	0.059255	0.092204
Diet	Coffee intake	-0.03115	0.016299	0.0559799	0.001751	0.001667	8.4e-05	-0.036456	0.003855	3.13837e-21	0.026309	0.026103	0.000206	-0.12603	0.023899	1.33815e-07	0.004651	0.003239	0.001412	0.061174	0.022269	0.00601286	0.00223	0.001915	0.000315	-0.051144	0.005343	1.04991e-21	0.025169	0.024724	0.000445	-0.020511	0.005564	0.000227401	0.025555	0.025495	6e-05		0.094553	0.007401	2.25762e-23	0.062483	0.062144	0.000339
Diet	Water intake	-0.038445	0.016549	0.0201758	0.001709	0.001584	0.000125	0.124495	0.003716	4.377e-246	0.028623	0.026105	0.002518	0.000283	0.024138	0.990637	0.003099	0.003099	0	-0.071043	0.022638	0.00169996	0.002415	0.00198	0.000435	0.103434	0.005536	6.68534e-78	0.026402	0.024745	0.001657	0.142453	0.005018	2.86979e-177	0.028981	0.025546	0.003435		0.147699	0.007508	3.99249e-72	0.062886	0.062078	0.000808
Exercise	Job involves shift work	-0.014501	0.026695	0.586977	0.003504	0.003492	1.2e-05	-0.016519	0.005875	0.0049268	0.02633	0.0263	3e-05	-0.083431	0.038685	0.0310306	0.005047	0.004616	0.000431	0.056523	0.036755	0.124087	0.00342	0.003237	0.000183	0.00258	0.007796	0.740651	0.023838	0.023837	1e-06	-0.041509	0.008959	3.59695e-06	0.028767	0.028606	0.000161		-0.577952	0.011038	0	0.033679	0.023398	0.010281
Exercise	Number of days/week of moderate physical activity 10+ minutes	-0.072822	0.007162	2.77855e-24	0.004076	0.001601	0.002475	-0.017743	0.001689	8.33491e-26	0.026023	0.025761	0.000262	-0.094362	0.01046	1.86583e-19	0.007237	0.00309	0.004147	-0.053088	0.009838	6.79961e-08	0.003459	0.002143	0.001316	-0.009699	0.002432	6.64759e-05	0.024838	0.024759	7.9e-05	-0.02517	0.002349	8.80729e-27	0.025772	0.025249	0.000523		-0.052603	0.00322	5.88232e-46	0.059538	0.058955	0.000583
Exercise	Number of days/week of vigorous physical activity 10+ minutes	-0.140907	0.009698	7.96064e-48	0.006955	0.001485	0.00547	-0.007172	0.002031	0.000414917	0.025778	0.025749	2.9e-05	-0.166022	0.013641	4.43339e-34	0.011177	0.002907	0.00827	-0.113905	0.013763	1.27204e-16	0.005073	0.00177	0.003303	-0.019634	0.002808	2.6938e-12	0.025244	0.024998	0.000246	0.0067	0.002938	0.0225843	0.025159	0.025135	2.4e-05		0.010396	0.003861	7.08879e+11	0.057888	0.057873	1.5e-05
Exercise	Usual walking pace	-0.197598	0.026567	1.02396e-13	0.002958	0.001708	0.00125	0.017375	0.006437	0.00695505	0.026135	0.026119	1.6e-05	-0.191536	0.038837	8.14605e-07	0.004409	0.003244	0.001165	-0.204685	0.036432	1.92822e-08	0.003327	0.001977	0.00135	-0.044537	0.009293	1.6462e-06	0.02489	0.024779	0.000111	0.073997	0.008935	1.21369e-16	0.025741	0.025442	0.000299		1.25032	0.012122	0	0.083881	0.062184	0.021697
Exercise	Stair climbing frequency (ranging from none to >20 times per day)	-0.291478	0.013709	2.54868e-100	0.012581	0.001576	0.011005	-0.170956	0.003114	0	0.03314	0.026027	0.007113	-0.287618	0.020416	4.51505e-45	0.013412	0.003122	0.01029	-0.294126	0.01849	5.60807e-57	0.013589	0.001972	0.011617	-0.146733	0.004544	9.84196e-229	0.029833	0.024664	0.005169	-0.192093	0.004276	0	0.034539	0.025429	0.00911		0.340174	0.005698	0	0.069371	0.061961	0.00741
Exercise	Frequency of walking for pleasure in last 4 weeks	-0.031986	0.01358	0.0185027	0.002269	0.002078	0.000191	0.009023	0.003078	0.00337205	0.026678	0.026651	2.7e-05	-0.005466	0.020102	0.7857	0.003054	0.003049	5e-06	-0.05323	0.018432	0.00387779	0.003686	0.003156	0.00053	0.043683	0.004564	1.04714e-21	0.025854	0.025207	0.000647	-0.019655	0.004177	2.53504e-06	0.026701	0.02657	0.000131		-0.235135	0.005752	0	0.067515	0.062666	0.004849
Exercise	Duration walking for pleasure	0.028599	0.013426	0.0331567	0.002263	0.002108	0.000155	0.071863	0.003066	1.68933e-121	0.02829	0.026546	0.001744	0.063311	0.018727	0.00072294	0.00391	0.003065	0.000845	-0.005653	0.019278	0.769341	0.003186	0.003181	5e-06	0.049963	0.004366	2.51044e-30	0.025981	0.025063	0.000918	0.093473	0.004306	1.74105e-104	0.029231	0.026496	0.002735		0.251967	0.0058	0	0.068065	0.062589	0.005476
Exercise	Frequency of strenuous sports in last 4 weeks	-0.084531	0.059791	0.157426	0.008172	0.007439	0.000733	0.047604	0.010342	4.16131e-06	0.027359	0.026908	0.000451	0.071628	0.080196	0.371773	0.004897	0.004393	0.000504	-0.29326	0.0903	0.00116371	0.01939	0.010037	0.009353	0.067581	0.013353	4.17088e-07	0.022102	0.021198	0.000904	0.017675	0.016356	0.279861	0.029668	0.029605	6.3e-05		-0.212834	0.017112	1.86843e-21	0.031318	0.028066	0.003252
Exercise	Duration of strenuous sports	0.057118	0.058403	0.328078	0.007544	0.007198	0.000346	0.074808	0.01001	7.82773e-14	0.028006	0.026836	0.00117	-0.032247	0.077825	0.678618	0.00451	0.004402	0.000108	0.185385	0.088374	0.035928	0.013025	0.00929	0.003735	0.076527	0.01264	1.40973e-09	0.022379	0.021108	0.001271	0.072164	0.016396	1.07572e-05	0.030482	0.029449	0.001033		-0.080859	0.016584	1.08793e+08	0.02852	0.02802	0.0005
Exercise	Frequency of other Exercise and sedentary behaviors in last 4 weeks	-0.031794	0.021101	0.131876	0.001982	0.001849	0.000133	0.083805	0.004497	1.64491e-77	0.028437	0.026766	0.001671	0.061928	0.032178	0.0542855	0.003334	0.002816	0.000518	-0.105076	0.028119	0.000186384	0.003618	0.00222	0.001398	0.092618	0.00655	2.15632e-45	0.028024	0.025864	0.00216	0.076107	0.006188	9.16732e-35	0.028725	0.027413	0.001312		0.002888	0.008042	7.19519e+13	0.065112	0.065111	1e-06
Exercise	Duration of other Exercise and sedentary behaviors	-0.098293	0.022694	1.4831e-05	0.00295	0.001822	0.001128	0.022638	0.004539	6.11485e-07	0.026961	0.026843	0.000118	-0.11757	0.031439	0.000184308	0.004846	0.002817	0.002029	-0.074516	0.032984	0.0238728	0.002779	0.002256	0.000523	0.002254	0.005995	0.706898	0.025927	0.025926	1e-06	0.050483	0.006967	4.27852e-13	0.027948	0.027499	0.000449		-0.114396	0.007995	2.02052e-32	0.066182	0.065297	0.000885
Exercise	Number of days/week walked 10+ minutes	-0.040031	0.015769	0.0111334	0.001854	0.001708	0.000146	0.035928	0.003882	2.14682e-20	0.026155	0.025956	0.000199	-0.023439	0.022264	0.292432	0.003389	0.003335	5.4e-05	-0.056348	0.022337	0.0116467	0.002085	0.001813	0.000272	0.077668	0.005493	2.16555e-45	0.025546	0.024556	0.00099	-0.00664	0.005489	0.226403	0.025511	0.025505	6e-06		-0.119237	0.007426	5.39663e-44	0.06221	0.061666	0.000544
Exercise	Duration of walks	-0.09975	0.019551	3.35982e-07	0.002267	0.001518	0.000749	-0.052916	0.004215	3.77044e-36	0.026257	0.025831	0.000426	-0.078736	0.025839	0.00230972	0.003689	0.003143	0.000546	-0.124508	0.029803	2.94407e-05	0.002875	0.00189	0.000985	-0.022676	0.005569	4.6604e-05	0.02486	0.024769	9.1e-05	-0.091422	0.006466	2.17382e-45	0.02678	0.025711	0.001069		-0.522135	0.007828	0	0.072296	0.061631	0.010665
Exercise	Duration of moderate activity	-0.205541	0.024329	2.9534e-17	0.004086	0.001423	0.002663	-0.055781	0.004663	5.57187e-33	0.025598	0.025148	0.00045	-0.158114	0.031533	5.32422e-07	0.004755	0.002771	0.001984	-0.265696	0.037677	1.76489e-12	0.005897	0.002376	0.003521	-0.029072	0.005978	1.15505e-06	0.024835	0.024683	0.000152	-0.095447	0.007446	1.28667e-37	0.025922	0.024906	0.001016		-0.49099	0.008356	0	0.06677	0.0572	0.00957
Exercise	Duration of vigorous activity	-0.154788	0.029217	1.17191e-07	0.00351	0.001956	0.001554	0.001559	0.005227	0.765438	0.027651	0.027651	0	-0.171516	0.039501	1.41134e-05	0.004954	0.002699	0.002255	-0.135092	0.043647	0.0019675	0.003	0.00202	0.00098	0.00112	0.00663	0.865851	0.026804	0.026804	0	0.001804	0.008498	0.831894	0.028334	0.028333	1e-06		-0.418829	0.009603	0	0.060254	0.052995	0.007259
General	Where were you born	0.030889	0.013325	0.0204407	0.001822	0.001704	0.000118	0.060187	0.003158	5.48294e-81	0.026937	0.026138	0.000799	-0.02575	0.022464	0.251683	0.00336	0.003295	6.5e-05	0.065917	0.016594	7.12009e-05	0.002564	0.001933	0.000631	0.037149	0.00495	6.13246e-14	0.02501	0.024745	0.000265	0.07637	0.004097	1.54717e-77	0.026951	0.025509	0.001442		0.322456	0.006452	0	0.067171	0.062013	0.005158
General	Breastfed when you were a baby	-0.067987	0.041025	0.0974714	0.002335	0.002253	8.2e-05	0.075903	0.009886	1.62004e-14	0.02575	0.025572	0.000178	-0.150934	0.064283	0.0188764	0.004888	0.004498	0.00039	-0.012503	0.053246	0.814358	0.002032	0.002029	3e-06	0.035383	0.015288	0.0206399	0.026085	0.026048	3.7e-05	0.1049	0.012957	5.68021e-16	0.024585	0.024233	0.000352		0.768398	0.01874	0	0.062992	0.058414	0.004578
General	Are you right or left handed?	0.155551	0.038577	5.52605e-05	0.00205	0.001704	0.000346	0.106266	0.009682	5.03302e-28	0.026375	0.026108	0.000267	0.111419	0.053698	0.0379934	0.003491	0.003293	0.000198	0.205098	0.055447	0.000216433	0.002475	0.001934	0.000541	0.114937	0.013042	1.22352e-18	0.025059	0.024695	0.000364	0.095766	0.014459	3.51484e-11	0.025681	0.025495	0.000186		-0.00422	0.019338	8.27269e+13	0.062043	0.062043	0
General	Colour of your skin without tanning	-0.470794	0.030051	2.55712e-55	0.007629	0.001703	0.005926	-0.253281	0.006829	4.2841e-301	0.02931	0.026045	0.003265	-0.566018	0.045294	7.78508e-36	0.011679	0.003405	0.008274	-0.39367	0.040438	2.13285e-22	0.006081	0.001868	0.004213	-0.289422	0.009913	2.20957e-187	0.029113	0.024747	0.004366	-0.219961	0.009462	1.56e-119	0.027859	0.025459	0.0024		-0.235931	0.012618	5.46113e-64	0.06293	0.062196	0.000734
General	Ease of skin tanning	0.35795	0.016387	8.87353e-106	0.012956	0.001674	0.011282	0.114581	0.003908	5.87759e-189	0.028171	0.02618	0.001991	0.372288	0.0233	1.81642e-57	0.01619	0.003454	0.012736	0.342918	0.023001	2.90191e-50	0.011773	0.001782	0.009991	0.153898	0.005584	3.53928e-167	0.028484	0.024792	0.003692	0.076977	0.005457	3.47685e-45	0.026659	0.025778	0.000881		0.075029	0.007537	2.40192e-09	0.062471	0.062261	0.00021
General	Natural hair colour	0.099043	0.015914	4.86027e-10	0.002553	0.001655	0.000898	-0.017375	0.003655	1.99247e-06	0.02616	0.026108	5.2e-05	0.075506	0.022481	0.000783391	0.003765	0.003211	0.000554	0.121912	0.022597	6.85328e-08	0.003228	0.001946	0.001282	-0.010776	0.005172	0.0372065	0.024802	0.024781	2.1e-05	-0.024049	0.005163	3.19872e-06	0.025581	0.025487	9.4e-05		-0.021197	0.007029	2.56459e+11	0.062197	0.062179	1.8e-05
General	Adopted as a child	-0.129626	0.142986	0.364639	0.001754	0.001735	1.9e-05	0.128576	0.031159	3.68353e-05	0.026122	0.026084	3.8e-05	-0.241872	0.215391	0.261461	0.003394	0.003328	6.6e-05	-0.03415	0.191207	0.858251	0.001922	0.00192	2e-06	0.159538	0.043848	0.00027432	0.024764	0.024702	6.2e-05	0.097206	0.044331	0.0283252	0.025494	0.025473	2.1e-05		-0.400692	0.062105	11062.9	0.062266	0.06218	8.6e-05
General	Twin, triplet or other multiple birth	0.285367	0.095289	0.00274683	0.001892	0.001703	0.000189	0.123829	0.024921	6.73623e-07	0.026004	0.025948	5.6e-05	0.23018	0.142946	0.107342	0.003326	0.003209	0.000117	0.334557	0.12786	0.00888108	0.002335	0.002066	0.000269	0.142757	0.036263	8.26167e-05	0.024763	0.024689	7.4e-05	0.107241	0.034326	0.00178286	0.025278	0.025236	4.2e-05		-0.616054	0.049594	2.01359e-21	0.062226	0.0619	0.000326
General	Mother smoked regularly around the time when you were born	-0.492083	0.041417	1.48271e-32	0.005702	0.001734	0.003968	-0.20409	0.009176	1.36288e-109	0.027511	0.026179	0.001332	-0.513543	0.060037	1.19069e-17	0.007907	0.003463	0.004444	-0.475499	0.057208	9.43512e-17	0.005649	0.002033	0.003616	-0.203169	0.01319	1.5582e-53	0.026611	0.025247	0.001364	-0.205962	0.012778	1.89187e-58	0.026923	0.025604	0.001319		-0.851981	0.017136	0	0.068873	0.062949	0.005924
General	Father still alive	-0.12173	0.043652	0.00529293	0.001884	0.001702	0.000182	-0.097938	0.01014	4.5402e-22	0.026113	0.025894	0.000219	-0.124862	0.062542	0.0458839	0.003381	0.003183	0.000198	-0.119525	0.060932	0.0498097	0.002286	0.002116	0.00017	-0.119216	0.014843	9.59526e-16	0.025065	0.024744	0.000321	-0.079168	0.013889	1.19678e-08	0.025295	0.025149	0.000146		0.559593	0.020672	3.01911e-147	0.063529	0.061969	0.00156
General	Mother still alive	-0.178054	0.038433	3.60659e-06	0.002218	0.001723	0.000495	-0.101009	0.009106	1.3574e-28	0.02621	0.025925	0.000285	-0.190759	0.055593	0.000600636	0.003822	0.003245	0.000577	-0.165947	0.053182	0.00180626	0.002496	0.002071	0.000425	-0.12799	0.01328	5.53639e-22	0.025152	0.024696	0.000456	-0.07663	0.012515	9.17353e-10	0.025382	0.025216	0.000166		0.59966	0.017752	8.34028e-236	0.064354	0.061952	0.002402
General	Country of Birth (non-UK origin), dichotomized western/ non-western	0.646265	0.178609	0.00029652	0.010438	0.002055	0.008383	-0.085072	0.040534	0.0358341	0.028312	0.028079	0.000233	0.685884	0.294725	0.0199545	0.015379	0.005653	0.009726	0.623845	0.225062	0.00557338	0.0104	0.002747	0.007653	-0.099963	0.064433	0.120797	0.029282	0.028941	0.000341	-0.075765	0.052137	0.146173	0.027743	0.027565	0.000178		0.108638	0.070708	1.24451e+13	0.022844	0.022706	0.000138
General	Urbanicity level	0.543981	0.049674	6.56421e-28	0.005123	0.001724	0.003399	0.13264	0.009272	2.0077e-46	0.026172	0.025687	0.000485	0.508912	0.071203	8.8473e-13	0.006315	0.00329	0.003025	0.5755	0.069299	1.00198e-16	0.005681	0.001935	0.003746	0.202769	0.013771	4.50621e-49	0.02553	0.024424	0.001106	0.07133	0.012536	1.27013e-08	0.025082	0.024938	0.000144		-0.600841	0.016874	2.71173e-263	0.064545	0.061894	0.002651
General	How many brothers	-0.153036	0.018195	4.076e-17	0.003456	0.001719	0.001737	-0.116759	0.004117	6.7233e-177	0.027889	0.02596	0.001929	-0.182172	0.026622	7.76188e-12	0.005702	0.003231	0.002471	-0.126823	0.024936	3.65595e-07	0.003271	0.002083	0.001188	-0.092923	0.005789	5.45331e-58	0.026018	0.024724	0.001294	-0.140558	0.005861	4.23186e-127	0.027877	0.025229	0.002648		-0.609635	0.007394	0	0.075926	0.061802	0.014124
General	How many sisters	-0.195521	0.018677	1.20522e-25	0.004442	0.001702	0.00274	-0.105061	0.004095	3.69524e-145	0.027532	0.025961	0.001571	-0.209226	0.027709	4.32174e-14	0.006242	0.003204	0.003038	-0.183652	0.025278	3.71861e-13	0.004574	0.002087	0.002487	-0.083889	0.005909	9.65183e-46	0.025727	0.024719	0.001008	-0.124158	0.005685	9.62459e-106	0.027415	0.025231	0.002184		-0.559327	0.0074	0	0.073702	0.061804	0.011898
General	How many OLDER brothers/sisters	-0.197882	0.034916	1.45004e-08	0.004742	0.001958	0.002784	-0.045523	0.007125	1.66524e-10	0.026117	0.025797	0.00032	-0.239636	0.051697	3.562e-06	0.008188	0.00424	0.003948	-0.159207	0.047274	0.000757865	0.002956	0.001094	0.001862	-0.03218	0.010188	0.0015852	0.022762	0.022598	0.000164	-0.057811	0.009973	6.75669e-09	0.027007	0.026503	0.000504		-0.687018	0.013321	0	0.078125	0.05921	0.018915
General	Birth weight self reported	-0.115036	0.021181	5.60399e-08	0.00335	0.002222	0.001128	-0.027554	0.005138	8.18728e-08	0.025787	0.025674	0.000113	-0.110112	0.033277	0.000936415	0.00682	0.005728	0.001092	-0.118113	0.027469	1.709e-05	0.002653	0.001507	0.001146	-0.066959	0.007807	9.77441e-18	0.029212	0.028491	0.000721	0.002745	0.006834	0.687937	0.023394	0.023393	1e-06		0.143395	0.009588	1.51305e-36	0.060258	0.059439	0.000819
Health	Facial ageing	-0.041698	0.020639	0.0433507	0.001585	0.001477	0.000108	-0.114934	0.004833	5.4845e-125	0.028015	0.026578	0.001437	-0.062213	0.028962	0.0317086	0.003213	0.00295	0.000263	-0.021973	0.029308	0.453416	0.001956	0.001928	2.8e-05	-0.087658	0.006569	1.26789e-40	0.026062	0.025115	0.000947	-0.147382	0.007172	7.77355e-94	0.028563	0.026494	0.002069		-0.16772	0.008982	9.00355e-64	0.063022	0.062233	0.000789
Health	Overall Physical health rating	0.174624	0.02152	4.87034e-16	0.003157	0.00169	0.001467	0.026388	0.005261	5.27485e-07	0.02616	0.026102	5.8e-05	0.231136	0.030216	2.01794e-14	0.005986	0.00323	0.002756	0.116399	0.030718	0.000151089	0.002531	0.001923	0.000608	0.114902	0.007361	6.21194e-55	0.025899	0.024732	0.001167	-0.065503	0.007552	4.16612e-18	0.025821	0.025492	0.000329		-1.10498	0.010035	0	0.086891	0.062294	0.024597
Health	Any long-standing illness, disability or infirmity	0.589001	0.033109	8.4507e-71	0.008781	0.001671	0.00711	0.187735	0.008332	1.99903e-112	0.027203	0.026034	0.001169	0.560477	0.048076	2.08325e-31	0.009793	0.00324	0.006553	0.613965	0.045606	2.60255e-41	0.009703	0.002085	0.007618	0.241391	0.01178	2.51348e-93	0.026614	0.024575	0.002039	0.134035	0.011819	8.27535e-30	0.026126	0.025561	0.000565		-0.582064	0.016033	3.63654e-274	0.065133	0.062342	0.002791
Health	Wear glasses or contact lenses to correct your vision	0.290824	0.057627	4.49516e-07	0.002286	0.001679	0.000607	0.078789	0.012536	3.2761e-10	0.026195	0.026105	9e-05	0.173071	0.075506	0.0218966	0.003523	0.003264	0.000259	0.435927	0.089675	1.16692e-06	0.003045	0.001939	0.001106	0.05291	0.017173	0.0020627	0.024761	0.024715	4.6e-05	0.106704	0.018346	6.01756e-09	0.025624	0.025476	0.000148		0.533585	0.025955	7.14037e-80	0.062913	0.062035	0.000878
Health	Other problems with your eyes or eyesight	0.349988	0.041512	3.42576e-17	0.00319	0.00169	0.0015	0.180344	0.010805	1.54954e-62	0.026739	0.026119	0.00062	0.348511	0.060544	8.59748e-09	0.004739	0.003256	0.001483	0.350676	0.057049	7.8996e-10	0.003465	0.001957	0.001508	0.192908	0.015521	1.82951e-35	0.025484	0.024759	0.000725	0.167891	0.015057	7.15506e-29	0.026019	0.025492	0.000527		0.044776	0.021087	3.37239e+12	0.062071	0.062062	9e-06
Health	Difficult to follow a conversation if there is background noise (such as TV, radio, children playing)	-0.035839	0.034302	0.296116	0.001633	0.001607	2.6e-05	-0.091327	0.008209	9.47342e-29	0.026605	0.026317	0.000288	-0.039694	0.04878	0.415792	0.003231	0.003198	3.3e-05	-0.03074	0.048192	0.523562	0.00196	0.001943	1.7e-05	-0.136056	0.011526	3.71724e-32	0.025654	0.02497	0.000684	-0.044851	0.011657	0.000119315	0.025809	0.025743	6.6e-05		-0.119899	0.015562	1.31741	0.062691	0.062566	0.000125
Health	Relative age voice broke	0.077035	0.075399	0.306924	0.002802	0.002744	5.8e-05	-0.016926	0.017564	0.335208	0.025095	0.02509	5e-06	0.077035	0.075399	0.306924	0.002802	0.002744	5.8e-05	NA						-0.016926	0.017564	0.335208	0.025095	0.02509	5e-06	NA							0.377384	0.035426	1.72409e-12	0.037204	0.036633	0.000571
Health	Do you use a hearing aid most of the time	0.22571	0.093235	0.015483	0.002558	0.002352	0.000206	-0.092966	0.02562	0.000284953	0.027668	0.027617	5.1e-05	0.051618	0.138504	0.709385	0.005221	0.005211	1e-05	0.396973	0.126026	0.00163308	0.001573	0.000892	0.000681	-0.164034	0.034932	2.65604e-06	0.027048	0.026877	0.000171	-0.003669	0.037664	0.922404	0.027414	0.027414	0		-0.657716	0.044317	8.2943e-36	0.057913	0.057155	0.000758
Health	Physical health satisfaction	0.045295	0.03095	0.143334	0.001827	0.001686	0.000141	0.033027	0.007414	8.40278e-06	0.024554	0.024422	0.000132	0.061273	0.043834	0.16216	0.004148	0.003887	0.000261	0.028584	0.043728	0.513315	0.000841	0.000786	5.5e-05	0.074235	0.010681	3.64819e-12	0.022232	0.021558	0.000674	-0.004995	0.010318	0.62835	0.025108	0.025105	3e-06		-0.395122	0.014551	5.68837e-148	0.061933	0.057279	0.004654
Health	Use private healthcare	0.391337	0.052334	7.5616e-14	0.006093	0.001705	0.004388	-0.054193	0.009617	1.75012e-08	0.024681	0.024471	0.00021	0.488261	0.077679	3.26594e-10	0.010401	0.003792	0.006609	0.300738	0.070919	2.22947e-05	0.003489	0.000828	0.002661	0.097299	0.014436	1.58503e-11	0.022223	0.021566	0.000657	-0.189388	0.012986	3.57585e-48	0.027811	0.025196	0.002615		-0.700627	0.019147	8.02707e-278	0.065695	0.057261	0.008434
Health	Any illness, injury, bereavement, stress in last 2 years, merged across instances	-0.234457	0.032845	9.45128e-13	0.002787	0.001615	0.001172	-0.076588	0.00776	5.62522e-23	0.026286	0.026063	0.000223	-0.274956	0.048053	1.05345e-08	0.004766	0.003159	0.001607	-0.199464	0.045038	9.47503e-06	0.002885	0.002036	0.000849	-0.060679	0.011205	6.12165e-08	0.024815	0.024673	0.000142	-0.091127	0.010755	2.39378e-17	0.025785	0.025473	0.000312		-0.116578	0.014904	0.522426	0.062363	0.062235	0.000128
Health	Any attendance/disability/mobility allowance, merged across instances	0.520185	0.057545	1.57111e-19	0.00326	0.001639	0.001621	0.128016	0.016351	4.9167e-15	0.026171	0.026034	0.000137	0.59954	0.081212	1.55434e-13	0.005429	0.003167	0.002262	0.446497	0.081616	4.48164e-08	0.003063	0.001924	0.001139	0.259303	0.022508	1.0405e-30	0.025246	0.024629	0.000617	-0.009947	0.02395	0.677894	0.02549	0.025489	1e-06		-2.41904	0.031069	0	0.074647	0.062151	0.012496
Health	Any eye disorder, merged across instances	0.276012	0.063819	1.52574e-05	0.003779	0.00266	0.001119	0.119327	0.017082	2.83817e-12	0.025554	0.025231	0.000323	0.192832	0.092463	0.0370242	0.004589	0.004045	0.000544	0.349436	0.088483	7.84219e-05	0.004759	0.002965	0.001794	0.143638	0.024056	2.35771e-09	0.024009	0.023511	0.000498	0.092526	0.024286	0.000139037	0.024952	0.024769	0.000183		0.14489	0.033145	1.23536e+09	0.055981	0.055858	0.000123
Health	Any mouth/teeth dental problems, merged across instances	-0.177204	0.033648	1.39119e-07	0.00224	0.001602	0.000638	-0.06965	0.007931	1.60941e-18	0.026235	0.026058	0.000177	-0.165898	0.049298	0.000764841	0.003689	0.003134	0.000555	-0.186402	0.04605	5.16953e-05	0.002678	0.001966	0.000712	0.006179	0.011437	0.589013	0.024669	0.024667	2e-06	-0.138776	0.011012	2.03827e-36	0.026173	0.02548	0.000693		-0.800408	0.015068	0	0.068032	0.062193	0.005839
Health	Any vascular/ heart problems diagnosed by doctor, merged across instances	0.182063	0.035871	3.86386e-07	0.00227	0.001697	0.000573	0.024071	0.008904	0.00686509	0.02614	0.026123	1.7e-05	0.205852	0.050378	4.38577e-05	0.004044	0.003255	0.000789	0.152281	0.051143	0.00290571	0.002339	0.001966	0.000373	0.085629	0.012209	2.32399e-12	0.024981	0.024746	0.000235	-0.04677	0.013086	0.000351549	0.025561	0.025505	5.6e-05		-0.779736	0.016657	0	0.066581	0.062047	0.004534
Health	Any medication for pain relief, constipation, heartburn, merged across instances	-0.160063	0.032901	1.14481e-06	0.002072	0.001527	0.000545	-0.070057	0.007802	2.71341e-19	0.02625	0.026065	0.000185	-0.265524	0.049199	6.78003e-08	0.004505	0.003058	0.001447	-0.070591	0.044559	0.113139	0.001967	0.001859	0.000108	-0.031543	0.011357	0.00547846	0.024622	0.024585	3.7e-05	-0.104248	0.010731	2.61219e-22	0.025974	0.025562	0.000412		-0.756029	0.014881	0	0.06785	0.062471	0.005379
Health	Any vitamin and mineral supplements merged across waves	-0.001705	0.034388	0.96046	0.00163	0.00163	0	0.263139	0.008078	9.3758e-233	0.028487	0.026096	0.002391	-0.080316	0.053092	0.130335	0.003333	0.003221	0.000112	0.059913	0.045434	0.187277	0.002044	0.00197	7.4e-05	0.231085	0.012084	1.62838e-81	0.026462	0.024724	0.001738	0.289994	0.010878	1.39837e-156	0.028543	0.025489	0.003054		0.530047	0.01576	1.16051e-233	0.064463	0.06211	0.002353
Health	Any pain type(s) experienced in last month, merged across instances	-0.295324	0.03228	5.75309e-20	0.003563	0.001691	0.001872	-0.11868	0.007847	1.122e-51	0.026591	0.026073	0.000518	-0.4292	0.046726	4.09982e-20	0.007291	0.003263	0.004028	-0.171018	0.04496	0.000142486	0.00258	0.001968	0.000612	-0.121573	0.011261	3.59165e-27	0.025232	0.024674	0.000558	-0.115856	0.010943	3.41558e-26	0.025972	0.025489	0.000483		-0.659344	0.015142	0	0.065867	0.06194	0.003927
Health	Any leisure/social activities, merged across instances	0.22953	0.037521	9.50848e-10	0.002569	0.001689	0.00088	0.063136	0.008495	1.06652e-13	0.026217	0.026091	0.000126	-0.067188	0.050988	0.187597	0.003344	0.003262	8.2e-05	0.538349	0.056397	1.35207e-21	0.006276	0.001948	0.004328	0.005887	0.012219	0.629949	0.024704	0.024703	1e-06	0.115537	0.011827	1.5258e-22	0.025899	0.025481	0.000418		1.22519	0.016181	0	0.073826	0.062048	0.011778
Health	Diagnosed with life-threatening illness	0.078024	0.059517	0.189878	0.005446	0.005343	0.000103	0.104315	0.014885	2.41509e-12	0.029646	0.029328	0.000318	-0.11169	0.096497	0.24709	0.009918	0.009722	0.000196	0.218634	0.075609	0.00383207	0.00425	0.003411	0.000839	0.051633	0.021961	0.0187146	0.033701	0.033618	8.3e-05	0.151406	0.020257	7.76473e-14	0.026843	0.026206	0.000637		0.066256	0.026009	1.08541e+12	0.03545	0.035407	4.3e-05
Health	Cough on most days	0.057801	0.082175	0.481813	0.005999	0.005964	3.5e-05	0.10791	0.021422	4.72211e-07	0.029833	0.029619	0.000214	0.066734	0.121341	0.582339	0.010877	0.010828	4.9e-05	0.050617	0.111692	0.650415	0.003802	0.003776	2.6e-05	0.087484	0.031691	0.00577049	0.034255	0.03411	0.000145	0.125415	0.029071	1.60261e-05	0.026422	0.026144	0.000278		-0.300597	0.036656	0.0241981	0.035861	0.035294	0.000567
Health	Did you ever work shifts (day and/or night shifts) for this job	-0.344206	0.068289	4.64567e-07	0.007911	0.00594	0.001971	-0.077441	0.016567	2.94681e-06	0.029796	0.029608	0.000188	-0.668329	0.103805	1.20783e-10	0.01858	0.010861	0.007719	-0.060607	0.089954	0.500466	0.00364	0.00358	6e-05	-0.115327	0.023728	1.17198e-06	0.034759	0.034296	0.000463	-0.041581	0.023108	0.0719528	0.026023	0.025973	5e-05		-0.829357	0.028034	1.29047e-177	0.0425	0.03512	0.00738
Health	Left grip strength	-0.55974	0.022754	1.2838e-133	0.014817	0.001661	0.013156	-0.230421	0.005693	0	0.029915	0.026174	0.003741	-0.772689	0.02699	2.98243e-180	0.039765	0.003212	0.036553	-0.111669	0.040582	0.00592856	0.00229	0.001966	0.000324	-0.333509	0.007067	0	0.035533	0.024701	0.010832	-0.03482	0.009763	0.000361637	0.025678	0.025622	5.6e-05		0.631813	0.011088	0	0.068808	0.062088	0.00672
Health	Right grip strength	-0.535418	0.022664	2.19071e-123	0.013845	0.001704	0.012141	-0.211105	0.005663	3.58025e-304	0.029272	0.026101	0.003171	-0.736109	0.027019	1.97587e-163	0.036425	0.003287	0.033138	-0.125639	0.04007	0.00171585	0.002376	0.001956	0.00042	-0.319	0.007055	0	0.034605	0.024671	0.009934	-0.010484	0.009654	0.277522	0.025514	0.025509	5e-06		0.713904	0.01101	0	0.070725	0.062042	0.008683
Health	Waist circumference	0.120102	0.017611	9.11339e-12	0.002733	0.001707	0.001026	-0.051833	0.004414	7.76451e-32	0.026442	0.026127	0.000315	0.000334	0.028086	0.990515	0.003283	0.003283	0	0.20007	0.02245	5.02526e-19	0.005217	0.001976	0.003241	-0.038733	0.0067	7.43442e-09	0.024911	0.02475	0.000161	-0.062202	0.005875	3.37073e-26	0.025979	0.025488	0.000491		-0.538223	0.00834	0	0.070606	0.062024	0.008582
Health	Hip circumference	0.120392	0.01528	3.29728e-15	0.003061	0.001707	0.001354	-0.029475	0.003898	3.98159e-14	0.026265	0.026134	0.000131	-0.049946	0.028676	0.0815536	0.003409	0.003262	0.000147	0.19328	0.017842	2.40218e-27	0.006684	0.001983	0.004701	-0.07117	0.006788	1.02023e-25	0.025294	0.02476	0.000534	-0.008629	0.004751	0.0693125	0.025515	0.0255	1.5e-05		-0.22342	0.007379	3.68827e-187	0.063949	0.062046	0.001903
Health	Standing height Seca 202 device	-0.1425	0.02345	1.22589e-09	0.002553	0.001714	0.000839	0.024771	0.005563	8.47175e-06	0.02621	0.026165	4.5e-05	-0.247212	0.032698	4.0145e-14	0.006052	0.00329	0.002762	-0.032704	0.033645	0.33103	0.002014	0.001973	4.1e-05	-0.098699	0.007713	1.72942e-37	0.025593	0.024804	0.000789	0.159595	0.008063	3.34079e-87	0.027224	0.025523	0.001701		0.908519	0.010644	0	0.077002	0.062085	0.014917
Health	Age father died	0.120541	0.020159	2.23715e-09	0.002688	0.001541	0.001147	0.058077	0.004809	1.39977e-33	0.024314	0.023839	0.000475	0.122797	0.029671	3.49503e-05	0.004789	0.00361	0.001179	0.118625	0.027479	1.58184e-05	0.003294	0.002175	0.001119	0.042606	0.006881	5.93638e-10	0.023834	0.023573	0.000261	0.072782	0.006726	2.73548e-27	0.022933	0.022201	0.000732		0.40379	0.008919	0	0.056188	0.05038	0.005808
Health	Current mothers age	0.514267	0.039882	4.81773e-38	0.012742	0.003666	0.009076	0.302284	0.009586	2.8607e-218	0.027237	0.021899	0.005338	0.481627	0.057284	4.1789e-17	0.012038	0.003888	0.00815	0.545138	0.055544	9.74517e-23	0.013067	0.003074	0.009993	0.255962	0.014041	3.02139e-74	0.023629	0.019718	0.003911	0.342788	0.013115	1.36591e-150	0.028838	0.022086	0.006752		0.791716	0.018587	0	0.042722	0.032849	0.009873
Health	Age started wearing glasses/contact lenses	-0.480422	0.018556	8.39865e-148	0.021304	0.002756	0.018548	-0.208508	0.004343	0	0.032141	0.025924	0.006217	-0.560088	0.027467	2.00592e-92	0.030004	0.004634	0.02537	-0.412218	0.025126	1.73121e-60	0.016591	0.002961	0.01363	-0.215096	0.006281	5.47576e-257	0.032197	0.025437	0.00676	-0.202651	0.00601	2.8707e-249	0.03071	0.024941	0.005769		-0.516262	0.008087	0	0.071566	0.061831	0.009735
Health	Any difficulty with hearing	-0.09046	0.018069	5.54914e-07	0.002238	0.001621	0.000617	-0.077837	0.004201	1.23527e-76	0.026775	0.025942	0.000833	-0.144479	0.025503	1.46936e-08	0.005152	0.003451	0.001701	-0.032383	0.02532	0.200922	0.001987	0.001913	7.4e-05	-0.102123	0.005751	1.53433e-70	0.0263	0.02469	0.00161	-0.049378	0.006118	6.96146e-16	0.02565	0.02535	0.0003		-0.054513	0.007669	117.335	0.062772	0.062663	0.000109
Health	Mothers age at death	0.198287	0.024108	1.95354e-16	0.004586	0.001802	0.002784	0.088716	0.005649	1.3861e-55	0.023343	0.022309	0.001034	0.209545	0.035723	4.4686e-09	0.006942	0.003892	0.00305	0.189364	0.032667	6.75981e-09	0.004865	0.002282	0.002583	0.065603	0.008068	4.2292e-16	0.02284	0.022266	0.000574	0.110901	0.00792	1.48594e-44	0.021672	0.020079	0.001593		0.40351	0.010387	0	0.051429	0.046062	0.005367
Health	Highest measure from Forced Vital Capacity	-0.223158	0.028565	5.61605e-15	0.003407	0.001359	0.002048	-0.092764	0.006337	1.59652e-48	0.026881	0.026223	0.000658	-0.239604	0.036	2.82051e-11	0.006523	0.003285	0.003238	-0.197198	0.047003	2.72341e-05	0.002724	0.001631	0.001093	-0.122802	0.007861	5.21904e-55	0.02614	0.024571	0.001569	-0.037243	0.010723	0.00051411	0.026439	0.026368	7.1e-05		0.821817	0.011976	0	0.074432	0.0616	0.012832
Health	Body mass index (BMI)	0.046674	0.015862	0.00325539	0.001885	0.001691	0.000194	-0.064168	0.003945	1.7743e-59	0.026788	0.026176	0.000612	-0.171788	0.028021	8.74602e-10	0.005178	0.003284	0.001894	0.160201	0.018865	2.03214e-17	0.004909	0.001993	0.002916	-0.096815	0.006366	3.16131e-52	0.02594	0.024808	0.001132	-0.043732	0.005016	2.80668e-18	0.025881	0.025548	0.000333		-0.515679	0.007389	0	0.07215	0.062114	0.010036
Health	Body measure. Body fat percentage Body fat percentage.	-0.011062	0.02204	0.61572	0.001689	0.001683	6e-06	-0.05977	0.005208	1.72539e-30	0.026406	0.026101	0.000305	-0.226602	0.035441	1.6182e-10	0.00517	0.003142	0.002028	0.125196	0.028234	9.23665e-06	0.002898	0.002032	0.000866	-0.059914	0.008365	7.91822e-13	0.02513	0.024879	0.000251	-0.059405	0.006656	4.46989e-19	0.025685	0.025335	0.00035		-0.762881	0.009954	0	0.074268	0.062012	0.012256
Health	Body measure.Body Mass Index. Increments of 0.1 .	0.043719	0.016063	0.00649373	0.00187	0.001701	0.000169	-0.066065	0.003977	5.88539e-62	0.026795	0.026147	0.000648	-0.174894	0.028366	7.02533e-10	0.005091	0.003132	0.001959	0.157276	0.019101	1.80901e-16	0.004853	0.00205	0.002803	-0.10161	0.006427	2.67434e-56	0.02618	0.024936	0.001244	-0.043873	0.005051	3.73514e-18	0.025674	0.025338	0.000336		-0.513317	0.007435	0	0.07195	0.061987	0.009963
Health	Body measure.Impedance of whole body. is Range 150 - 1200ohms in 1ohm increments.	0.022701	0.021888	0.299681	0.001713	0.001688	2.5e-05	0.130861	0.005196	5.85145e-140	0.027623	0.026155	0.001468	0.301626	0.035226	1.10259e-17	0.006652	0.003112	0.00354	-0.139018	0.027523	4.39384e-07	0.003149	0.002029	0.00112	0.241479	0.008507	2.91042e-177	0.028877	0.024941	0.003936	0.065829	0.006555	9.95289e-24	0.025793	0.025349	0.000444		0.080912	0.009913	0.0330465	0.062134	0.061993	0.000141
Health	Body measure.Impedance of right leg, oh Measured impedance of right leg.	-0.166137	0.018186	6.52615e-20	0.003638	0.001708	0.00193	0.019207	0.004347	9.96157e-06	0.026199	0.026153	4.6e-05	-0.048958	0.029464	0.0965913	0.003278	0.003141	0.000137	-0.234784	0.022877	1.03467e-24	0.006589	0.002042	0.004547	0.081125	0.006897	6.14573e-32	0.025608	0.024932	0.000676	-0.020886	0.005588	0.000185864	0.025412	0.025351	6.1e-05		-0.114515	0.008245	7.54512e-30	0.062389	0.061981	0.000408
Health	Body measure.Impedance of left leg, ohm Measured impedance of left leg.	-0.17713	0.01803	8.8606e-23	0.003931	0.001699	0.002232	0.012157	0.004316	0.00484986	0.026172	0.026153	1.9e-05	-0.075196	0.029232	0.0101005	0.003477	0.003149	0.000328	-0.236743	0.022721	2.02202e-25	0.006732	0.002041	0.004691	0.066843	0.006838	1.44204e-22	0.0254	0.024933	0.000467	-0.023368	0.005555	2.58905e-05	0.025426	0.025348	7.8e-05		-0.121028	0.008182	1.71043e-35	0.062437	0.061975	0.000462
Health	Right arm impedance	0.271572	0.023114	7.12889e-32	0.004817	0.0017	0.003117	0.232919	0.005644	0	0.030074	0.026152	0.003922	0.651596	0.035038	3.41492e-77	0.018225	0.003131	0.015094	0.03973	0.029557	0.178895	0.002122	0.002042	8e-05	0.394296	0.009484	0	0.033354	0.024933	0.008421	0.145016	0.007029	1.42504e-94	0.027216	0.025349	0.001867		0.23858	0.01087	1.00736e-92	0.062993	0.061976	0.001017
Health	Left arm impedance	0.243788	0.02319	7.56316e-26	0.004208	0.001697	0.002511	0.223382	0.005629	0	0.029784	0.026155	0.003629	0.621368	0.035794	1.67628e-67	0.016531	0.003132	0.013399	0.020837	0.029436	0.479021	0.002052	0.00203	2.2e-05	0.374074	0.009502	0	0.032488	0.024935	0.007553	0.142475	0.006991	2.59023e-92	0.027172	0.02535	0.001822		0.289059	0.01082	4.13659e-143	0.063486	0.06198	0.001506
Health	Body measure.Right leg fat percentages Range 1-75% in 0.1% increments.	-0.215511	0.031881	1.38063e-11	0.002765	0.001697	0.001068	-0.180801	0.007529	2.02069e-127	0.027491	0.026149	0.001342	-0.629325	0.049657	8.29431e-37	0.0114	0.003132	0.008268	0.107956	0.043233	0.012523	0.002304	0.00203	0.000274	-0.175845	0.011091	1.31593e-56	0.026179	0.024936	0.001243	-0.184854	0.010252	1.11429e-72	0.026772	0.02534	0.001432		-1.37085	0.014246	0	0.081144	0.061979	0.019165
Health	Body measure.Right leg fat mass Right leg fat mass in Kg, 0.1 increments.	0.031762	0.019462	0.102685	0.001759	0.001698	6.1e-05	-0.059917	0.004791	6.96912e-36	0.026513	0.026146	0.000367	-0.3065	0.039088	4.46177e-15	0.006454	0.003132	0.003322	0.168599	0.022236	3.40023e-14	0.004402	0.00203	0.002372	-0.108778	0.008268	1.5621e-39	0.0258	0.024933	0.000867	-0.034636	0.005877	3.77257e-09	0.025491	0.025337	0.000154		-0.590488	0.008965	0	0.07106	0.061982	0.009078
Health	Body measure.Right leg fat free mass. Right leg fat free mass in Kg, 0.1 increments.	0.078908	0.026932	0.00339126	0.0019	0.001703	0.000197	-0.062098	0.006577	3.65867e-21	0.026357	0.026149	0.000208	-0.151456	0.035184	1.67252e-05	0.004095	0.003156	0.000939	0.435209	0.04066	9.80186e-27	0.006564	0.00203	0.004534	-0.149736	0.008196	1.47426e-74	0.026593	0.024932	0.001661	0.102034	0.011045	2.5027e-20	0.025714	0.025342	0.000372		0.144971	0.012592	1.144e-16	0.062264	0.061984	0.00028
Health	Body measure.Right leg predicted mass. in Kg, 0.1 increments.	0.080303	0.027336	0.00330769	0.001901	0.001703	0.000198	-0.063089	0.006677	3.41703e-21	0.026357	0.026149	0.000208	-0.151625	0.035689	2.15201e-05	0.00407	0.003156	0.000914	0.440471	0.041341	1.65919e-26	0.006524	0.00203	0.004494	-0.152076	0.008317	1.09245e-74	0.026597	0.024932	0.001665	0.104102	0.011224	1.7716e-20	0.025717	0.025342	0.000375		0.146487	0.012783	2.1322e-16	0.062262	0.061984	0.000278
Health	Body measure.Left leg fat percentage Range 1-75% in 0.1% increments.	-0.227633	0.033374	9.0599e-12	0.00279	0.001703	0.001087	-0.199351	0.007889	6.93356e-141	0.027633	0.026147	0.001486	-0.732875	0.054278	1.51638e-41	0.012561	0.003157	0.009404	0.113726	0.043842	0.00948646	0.002326	0.00203	0.000296	-0.215221	0.012113	1.248e-70	0.026491	0.024929	0.001562	-0.187449	0.010408	1.62424e-72	0.026772	0.025342	0.00143		-1.43545	0.014924	0	0.081133	0.061982	0.019151
Health	Body measure.Left leg fat mass Left leg free mass in Kg, 0.1 increments.	0.033632	0.019654	0.0870395	0.001771	0.001704	6.7e-05	-0.063346	0.004849	5.22795e-39	0.026546	0.026145	0.000401	-0.330683	0.040685	4.36896e-16	0.006737	0.003157	0.00358	0.169321	0.022178	2.26493e-14	0.004434	0.00203	0.002404	-0.122383	0.008594	5.09387e-46	0.025944	0.024925	0.001019	-0.035046	0.005867	2.32919e-09	0.0255	0.025342	0.000158		-0.59282	0.009056	0	0.070951	0.061983	0.008968
Health	Body measure.Left leg fat free mass. Left leg fat free mass in Kg, 0.1 increments.	0.060297	0.026785	0.0243755	0.00182	0.001704	0.000116	-0.067189	0.006513	5.96372e-25	0.026395	0.026146	0.000249	-0.178282	0.034788	2.97715e-07	0.004494	0.003157	0.001337	0.4477	0.040889	6.70511e-28	0.006771	0.00203	0.004741	-0.149467	0.008043	4.35951e-77	0.026646	0.024926	0.00172	0.095295	0.011137	1.16259e-17	0.025662	0.025343	0.000319		0.053947	0.012479	1.54016e+09	0.06202	0.061981	3.9e-05
Health	Body measure.Left leg predicted mass. in Kg, 0.1 increments.	0.06146	0.027185	0.0237722	0.001822	0.001704	0.000118	-0.067981	0.006612	8.47219e-25	0.026391	0.026144	0.000247	-0.180296	0.035291	3.24063e-07	0.004486	0.003158	0.001328	0.455294	0.04154	5.91768e-28	0.00678	0.00203	0.00475	-0.151064	0.00816	1.62115e-76	0.026629	0.024922	0.001707	0.096639	0.011318	1.36363e-17	0.025663	0.025345	0.000318		0.054529	0.012669	1.67592e+09	0.062019	0.061979	4e-05
Health	Body measure.Right arm fat percentage Range 1-75% in 0.1% increments.	0.165561	0.021837	3.40925e-14	0.003026	0.001705	0.001321	-0.0239	0.005279	5.96614e-06	0.026191	0.026144	4.7e-05	0.058237	0.046565	0.211058	0.003234	0.003158	7.6e-05	0.197682	0.02489	1.98632e-15	0.00478	0.002031	0.002749	0.044026	0.011054	6.81148e-05	0.025001	0.024924	7.7e-05	-0.043488	0.005998	4.16268e-13	0.025574	0.025342	0.000232		-0.679331	0.009996	0	0.071634	0.061975	0.009659
Health	Right arm fat-free mass	-0.321819	0.031876	5.76494e-24	0.004142	0.001705	0.002437	-0.217788	0.007365	3.50705e-192	0.028205	0.026147	0.002058	-0.526985	0.037868	5.04069e-44	0.013167	0.003158	0.010009	0.212327	0.059157	0.000331652	0.002587	0.002032	0.000555	-0.276394	0.008574	5.78586e-228	0.030144	0.024935	0.005209	-0.048784	0.014536	0.000790852	0.025387	0.025337	5e-05		-0.024103	0.014055	8.63734e+12	0.061987	0.061981	6e-06
Health	Right arm mass	-0.325618	0.032249	5.70053e-24	0.004143	0.001705	0.002438	-0.220993	0.007451	2.68112e-193	0.028214	0.026144	0.00207	-0.53316	0.038303	4.83058e-44	0.013175	0.003158	0.010017	0.217187	0.059952	0.000291563	0.002597	0.002032	0.000565	-0.279712	0.008669	2.23175e-228	0.030152	0.024933	0.005219	-0.050826	0.014736	0.000562682	0.025386	0.025333	5.3e-05		-0.025501	0.014221	7.29342e+12	0.061988	0.061981	7e-06
Health	Body measure.Left arm fat percentage Range 1-75% in 0.1% increments.	0.153428	0.021832	2.09909e-12	0.00284	0.001706	0.001134	-0.024186	0.005279	4.6064e-06	0.026195	0.026146	4.9e-05	0.032828	0.042913	0.444284	0.003187	0.003158	2.9e-05	0.19819	0.025587	9.49503e-15	0.004645	0.002032	0.002613	0.034768	0.010137	0.000604347	0.024992	0.024935	5.7e-05	-0.045636	0.006172	1.42173e-13	0.025576	0.025335	0.000241		-0.662373	0.010017	0	0.071132	0.061981	0.009151
Health	Body measure.Left arm fat mass. Left arm fat mass in Kg, 0.1 increments.	0.122481	0.015323	1.31212e-15	0.003111	0.001714	0.001397	-0.014585	0.004018	0.0002836	0.026176	0.026145	3.1e-05	-0.003061	0.031539	0.922693	0.003159	0.003159	0	0.166021	0.017514	2.55916e-21	0.005687	0.002055	0.003632	-0.028066	0.00751	0.000186111	0.025004	0.024935	6.9e-05	-0.00912	0.004755	0.0550921	0.025349	0.025333	1.6e-05		-0.393865	0.007624	0	0.067588	0.06198	0.005608
Health	Body measure.Left arm fat free mass Left arm fat free mass in Kg, 0.1 increments.	-0.264739	0.030138	1.57439e-18	0.00355	0.00171	0.00184	-0.202929	0.006997	6.41839e-185	0.028126	0.026147	0.001979	-0.506914	0.036543	9.39615e-44	0.013077	0.003159	0.009918	0.280842	0.052076	6.93032e-08	0.003281	0.002046	0.001235	-0.271529	0.008309	2.98755e-234	0.03029	0.024938	0.005352	-0.031337	0.013047	0.0163157	0.025365	0.025339	2.6e-05		-0.096302	0.013356	55.8632	0.062095	0.061985	0.00011
Health	Body measure.Left arm predicted mass. in Kg, 0.1 increments.	-0.265086	0.030475	3.36083e-18	0.003514	0.001711	0.001803	-0.205903	0.007078	4.95686e-186	0.028136	0.026145	0.001991	-0.510406	0.036918	1.7936e-43	0.01301	0.003159	0.009851	0.29217	0.052833	3.20145e-08	0.003345	0.002047	0.001298	-0.274402	0.008395	2.52864e-234	0.030287	0.024934	0.005353	-0.033216	0.013239	0.0121055	0.025366	0.025338	2.8e-05		-0.093643	0.013513	421.136	0.062088	0.061987	0.000101
Health	Body measure.Trunk fat percentages Range 1-75% in 0.1% increments.	-0.014955	0.018062	0.40766	0.001727	0.001711	1.6e-05	-0.029717	0.004275	3.61493e-12	0.026252	0.02614	0.000112	-0.165873	0.028043	3.3186e-09	0.004856	0.003158	0.001698	0.088589	0.023473	0.000160625	0.002677	0.002048	0.000629	-0.035999	0.006778	1.09156e-07	0.025074	0.024936	0.000138	-0.025311	0.005509	4.33834e-06	0.02542	0.025327	9.3e-05		-0.526085	0.008192	0	0.070643	0.062005	0.008638
Health	Body measure.Trunk fat mass Trunk fat mass in Kg, 0.1 increments.	0.024147	0.01624	0.137045	0.001762	0.001711	5.1e-05	-0.024657	0.003894	2.40799e-10	0.026241	0.026148	9.3e-05	-0.124461	0.02532	8.85459e-07	0.004379	0.003157	0.001222	0.135336	0.020992	1.14122e-10	0.003814	0.002049	0.001765	-0.051831	0.00583	6.10372e-19	0.025327	0.024937	0.00039	-0.002548	0.005227	0.625912	0.025341	0.02534	1e-06		-0.384109	0.007447	0	0.067587	0.061996	0.005591
Health	Body measure.Trunk fat free mass. Trunk fat free mass in Kg, 0.1 increments.	-0.213736	0.030621	2.94927e-12	0.002862	0.001714	0.001148	-0.173785	0.007184	2.79167e-129	0.027506	0.026138	0.001368	-0.448915	0.037635	8.43629e-33	0.01034	0.003158	0.007182	0.247157	0.050971	1.24093e-06	0.003054	0.002049	0.001005	-0.254605	0.008733	7.09888e-187	0.029149	0.024926	0.004223	-0.002252	0.012643	0.858642	0.025333	0.025333	0		0.338364	0.013823	3.06449e-118	0.063263	0.061998	0.001265
Health	Body measure.Trunk predicted mass in Kg, 0.1 increments.	-0.217583	0.031031	2.35336e-12	0.00288	0.001721	0.001159	-0.175518	0.007278	1.62904e-128	0.027508	0.026148	0.00136	-0.45353	0.03805	9.37841e-33	0.010357	0.003181	0.007176	0.251136	0.051894	1.30225e-06	0.003035	0.002033	0.001002	-0.25645	0.008827	1.37386e-185	0.029125	0.024931	0.004194	-0.001395	0.012869	0.913653	0.025348	0.025348	0		0.342277	0.014006	8.37786e-118	0.063268	0.062007	0.001261
Health	Testosterone	0.03815	0.03848	0.32144	0.001519	0.001493	2.6e-05	0.087064	0.010335	2e-16	0.0262557	0.02602	0.00023566	0.01088	0.03927	0.78166	0.003251	0.003247	4e-06	0.6441	0.1497	1.69e-05	0.002321	0.001609	0.000712	0.08667	0.01036	2e-16	0.0251295	0.0246885	0.000441	0.10463	0.05513	0.0577	0.0257569	0.0257378	1.907e-05		0.10299	0.01809	1.24e-24	0.060063	0.059985	7.8e-05
Income	Number of vehicles in household (ranging from none to >4)	-1.24755	0.022916	0	0.07879	0.001655	0.077135	-0.704455	0.005145	0	0.074371	0.026231	0.04814	-1.41671	0.033681	0	0.104013	0.003229	0.100784	-1.0877	0.031397	5.59365e-263	0.059748	0.001914	0.057834	-0.803306	0.007569	0	0.087656	0.024975	0.062681	-0.61428	0.007029	0	0.062057	0.02552	0.036537		0.54645	0.00867	0	0.069796	0.061573	0.008223
Income	Household income (ranging from <18,000 to >100,000)	-0.660835	0.017454	0	0.042071	0.000964	0.041107	-0.20273	0.003755	0	0.031151	0.023404	0.007747	-0.797287	0.025424	7.06592e-216	0.062914	0.002059	0.060855	-0.526852	0.02397	4.52433e-107	0.027697	0.001835	0.025862	-0.337911	0.005448	0	0.044968	0.023499	0.021469	-0.073616	0.005215	3.04686e-45	0.02366	0.022641	0.001019		1.41447	0.006719	0	0.148862	0.052318	0.096544
Income	Financial situation satisfaction	-0.07786	0.02933	0.00793877	0.002268	0.001793	0.000475	-0.046063	0.006887	2.25016e-11	0.024635	0.024334	0.000301	-0.067636	0.040856	0.0978319	0.004201	0.003827	0.000374	-0.091915	0.042134	0.0291488	0.001399	0.000765	0.000634	-0.001609	0.009762	0.869039	0.021482	0.021481	1e-06	-0.089851	0.009735	2.70872e-20	0.026123	0.025022	0.001101		-0.500084	0.013473	3.55441e-286	0.065732	0.057063	0.008669
Income	Able to pay rent/mortgage as an adult	0.014075	0.033155	0.671176	0.005455	0.005444	1.1e-05	0.038449	0.00811	2.12971e-06	0.02965	0.029497	0.000153	-0.110668	0.042655	0.00947329	0.010424	0.009534	0.00089	0.143338	0.051696	0.00555872	0.004689	0.00371	0.000979	-0.045633	0.011585	8.18797e-05	0.033876	0.033644	0.000232	0.109868	0.011386	4.93358e-22	0.027669	0.026495	0.001174		0.532451	0.013495	0	0.045153	0.034908	0.010245
Income	Townsend deprivation index	0.347543	0.014118	8.24483e-134	0.014306	0.001642	0.012664	0.279107	0.00365	0	0.039112	0.026129	0.012983	0.354522	0.020149	2.67443e-69	0.016927	0.003187	0.01374	0.340022	0.019796	3.98513e-66	0.013593	0.001934	0.011659	0.353978	0.00518	0	0.046762	0.024722	0.02204	0.204877	0.005178	0	0.032124	0.025509	0.006615		-0.651075	0.007344	0	0.078104	0.062048	0.016056
Indoor/Outdoor Activities	Frequency of light DIY in last 4 weeks	-0.093115	0.018225	3.2344e-07	0.002986	0.001713	0.001273	-0.046915	0.004201	5.85453e-29	0.023631	0.023052	0.000579	-0.192621	0.03036	2.23105e-10	0.005654	0.000819	0.004835	-0.033896	0.022745	0.136148	0.003191	0.003008	0.000183	-0.054774	0.006446	1.94111e-17	0.024595	0.023857	0.000738	-0.040922	0.005537	1.46607e-13	0.022889	0.022425	0.000464		0.173845	0.007484	3.11882e-105	0.058819	0.056556	0.002263
Indoor/Outdoor Activities	Duration of light DIY	-0.133592	0.017034	4.4042e-15	0.004852	0.001736	0.003116	-0.014498	0.003677	8.06718e-05	0.023132	0.02306	7.2e-05	-0.187775	0.026246	8.40906e-13	0.007287	0.000866	0.006421	-0.090882	0.022445	5.14325e-05	0.004569	0.003173	0.001396	-0.05743	0.005294	2.02739e-27	0.024797	0.023578	0.001219	0.026858	0.005119	1.55165e-07	0.022899	0.022666	0.000233		0.007137	0.006642	28263399290424	0.056609	0.056604	5e-06
Indoor/Outdoor Activities	Years of mobile phone possesion (ranging from never to more than 8 years)	-0.517827	0.011107	0	0.05016	0.0016	0.04856	-0.165319	0.002925	0	0.033462	0.026251	0.007211	-0.598959	0.015646	0	0.074145	0.003061	0.071084	-0.434481	0.015882	8.82299e-165	0.033115	0.00188	0.031235	-0.225091	0.004064	0	0.039461	0.024839	0.014622	-0.10207	0.004236	2.60711e-128	0.028213	0.025704	0.002509		0.120776	0.005636	7.7504e-88	0.062157	0.061193	0.000964
Indoor/Outdoor Activities	Average mobile phone use (ranging from <5 minutes to >6 hours)	-0.377446	0.02027	2.16673e-77	0.018603	0.003871	0.014732	-0.120228	0.003487	1.77818e-260	0.035439	0.032006	0.003433	-0.495286	0.030392	1.03902e-59	0.034684	0.008138	0.026546	-0.270975	0.027193	2.16908e-23	0.009443	0.002119	0.007324	-0.180947	0.004944	3.33051e-293	0.038285	0.029943	0.008342	-0.057651	0.004914	8.8325e-32	0.033043	0.032302	0.000741		-0.110921	0.006427	1.02788e-52	0.063773	0.063035	0.000738
Indoor/Outdoor Activities	Hands-free device/speakerphone use with mobile phone in last 3 month	-0.321453	0.035707	2.20364e-19	0.007742	0.003887	0.003855	-0.10504	0.00535	8.24032e-86	0.033031	0.031897	0.001134	-0.461562	0.050565	6.97355e-20	0.018224	0.00839	0.009834	-0.130373	0.049049	0.00786033	0.002696	0.002172	0.000524	-0.205936	0.007062	6.24659e-187	0.035521	0.029903	0.005618	0.058617	0.008169	7.20793e-13	0.032362	0.032097	0.000265		-0.029777	0.009688	2.11405e+11	0.062834	0.06281	2.4e-05
Indoor/Outdoor Activities	Plays computer games	-0.015676	0.031813	0.622177	0.001704	0.001699	5e-06	-0.075137	0.007796	5.53036e-22	0.026319	0.026104	0.000215	-0.209714	0.049038	1.89827e-05	0.004215	0.003278	0.000937	0.158693	0.041555	0.000134053	0.002524	0.001931	0.000593	-0.144789	0.011072	4.44312e-39	0.025545	0.024703	0.000842	-0.001663	0.01095	0.879311	0.025493	0.025493	0		0.011851	0.014772	4.22397e+13	0.061986	0.061984	2e-06
Indoor/Outdoor Activities	Time spend outdoors in summer	-0.476801	0.021146	1.39193e-112	0.015673	0.001471	0.014202	-0.098693	0.004137	8.69108e-126	0.027398	0.026001	0.001397	-0.497796	0.028615	8.83678e-68	0.021184	0.002699	0.018485	-0.448359	0.03154	7.33612e-46	0.012219	0.001942	0.010277	-0.11058	0.005323	7.32621e-96	0.026769	0.024538	0.002231	-0.080199	0.006586	4.13752e-34	0.026566	0.025873	0.000693		-0.825307	0.007657	0	0.086557	0.061715	0.024842
Indoor/Outdoor Activities	Time spent outdoors in winter	-0.203497	0.019987	2.39721e-24	0.004259	0.001484	0.002775	-0.027012	0.00405	2.56261e-11	0.02598	0.025872	0.000108	-0.232186	0.025565	1.06579e-19	0.007645	0.002819	0.004826	-0.154586	0.032511	1.98581e-06	0.003072	0.001977	0.001095	-0.039411	0.004941	1.51719e-15	0.02487	0.024545	0.000325	-0.001579	0.007088	0.823727	0.025598	0.025598	0		-0.841315	0.007655	0	0.086905	0.061088	0.025817
Indoor/Outdoor Activities	Time spent using computer	-0.027869	0.016486	0.0909514	0.0017	0.001634	6.6e-05	0.053306	0.003709	7.96076e-47	0.0265	0.026036	0.000464	-0.058585	0.022523	0.00929312	0.003558	0.003219	0.000339	0.010782	0.024108	0.654688	0.001974	0.001965	9e-06	0.0198	0.005037	8.45215e-05	0.024652	0.024578	7.4e-05	0.094607	0.005472	5.56501e-67	0.026819	0.025558	0.001261		0.654627	0.007436	0	0.077825	0.061887	0.015938
Indoor/Outdoor Activities	Time spent driving	-0.427509	0.023315	4.27426e-75	0.011353	0.00163	0.009723	-0.16828	0.00427	0	0.029811	0.025964	0.003847	-0.688494	0.035288	8.94074e-85	0.030211	0.003145	0.027066	-0.119238	0.031891	0.000184798	0.002559	0.00192	0.000639	-0.230118	0.00544	0	0.034314	0.024556	0.009758	-0.053519	0.007088	4.31829e-14	0.025726	0.025471	0.000255		-0.359529	0.007662	0	0.066091	0.061476	0.004615
Mental Health	Mood swings	-0.102958	0.033111	0.00187395	0.001817	0.001592	0.000225	-0.042481	0.00786	6.47956e-08	0.026218	0.02615	6.8e-05	0.05664	0.047842	0.236448	0.002988	0.002919	6.9e-05	-0.246295	0.045853	7.81056e-08	0.003248	0.001973	0.001275	0.052484	0.011335	3.65424e-06	0.025117	0.025011	0.000106	-0.129562	0.010895	1.29955e-32	0.026089	0.025463	0.000626		-1.06884	0.015003	0	0.07236	0.061693	0.010667
Mental Health	Irritability	-0.022517	0.03687	0.541388	0.001673	0.001664	9e-06	0.119287	0.008556	3.48636e-44	0.026568	0.02611	0.000458	-0.054926	0.052337	0.293964	0.003362	0.003306	5.6e-05	0.011816	0.051904	0.819909	0.001867	0.001864	3e-06	0.019356	0.012187	0.112239	0.024592	0.02458	1.2e-05	0.218369	0.011994	4.5682e-74	0.027226	0.02575	0.001476		-0.203912	0.016828	8.63951e-20	0.06325	0.062932	0.000318
Mental Health	Sensitivity / hurt feelings	-0.012103	0.033545	0.718256	0.001592	0.001589	3e-06	0.040581	0.008001	3.93982e-07	0.026369	0.026309	6e-05	0.251516	0.047884	1.49997e-07	0.004472	0.003083	0.001389	-0.254633	0.045592	2.33678e-08	0.003103	0.001746	0.001357	0.153894	0.011282	2.30472e-42	0.025952	0.02503	0.000922	-0.071994	0.011219	1.38661e-10	0.026	0.025817	0.000183		-0.553657	0.015301	2.93934e-272	0.06577	0.062984	0.002786
Mental Health	Fed-up feelings	0.005386	0.033235	0.871266	0.001625	0.001624	1e-06	-0.005083	0.007924	0.521189	0.026071	0.02607	1e-06	0.202587	0.047876	2.3211e-05	0.004014	0.003146	0.000868	-0.173426	0.046217	0.000175108	0.002423	0.001802	0.000621	0.117422	0.011464	1.27069e-24	0.025217	0.024705	0.000512	-0.11579	0.010953	4.0479e-26	0.026055	0.02556	0.000495		-1.24845	0.015163	0	0.075924	0.061776	0.014148
Mental Health	Nervous feelings	0.747015	0.033774	2.12101e-108	0.012256	0.001656	0.0106	0.242209	0.008912	1.20327e-162	0.027702	0.026014	0.001688	1.21144	0.048	1.51234e-140	0.032003	0.003321	0.028682	0.332655	0.047738	3.20859e-12	0.003964	0.00191	0.002054	0.509672	0.013159	0	0.03196	0.024879	0.007081	0.028531	0.012118	0.0185497	0.025474	0.025449	2.5e-05		-0.828041	0.017592	0	0.067004	0.06231	0.004694
Mental Health	Worrier / anxious feelings	0.2676	0.034045	3.83421e-15	0.003117	0.00165	0.001467	0.058299	0.007964	2.4719e-13	0.02629	0.026165	0.000125	0.541254	0.048629	8.94106e-29	0.009452	0.00313	0.006322	0.002077	0.046577	0.964434	0.001984	0.001984	0	0.182668	0.011242	2.26116e-59	0.026056	0.024752	0.001304	-0.065609	0.011167	4.22592e-09	0.025856	0.025703	0.000153		-0.404209	0.015254	1.34785e-140	0.064124	0.062632	0.001492
Mental Health	Tense / highly strung	0.383252	0.038907	6.82398e-23	0.003754	0.001621	0.002133	0.137891	0.010027	4.99709e-43	0.02652	0.026083	0.000437	0.657542	0.055074	7.37973e-33	0.009586	0.003193	0.006393	0.144689	0.054962	0.00847558	0.002191	0.001892	0.000299	0.231294	0.015002	1.24877e-53	0.025983	0.024837	0.001146	0.064467	0.013487	1.75287e-06	0.025702	0.025601	0.000101		-0.688376	0.019726	1.8801e-252	0.065483	0.062885	0.002598
Mental Health	Worry too long after embarrassment	0.360031	0.03361	8.92628e-27	0.004549	0.001788	0.002761	0.131076	0.007924	1.81035e-61	0.026841	0.026193	0.000648	0.658039	0.048361	3.64836e-42	0.013127	0.003676	0.009451	0.084534	0.045898	0.065506	0.002087	0.001933	0.000154	0.258838	0.011398	3.69785e-114	0.027236	0.024677	0.002559	0.014062	0.010934	0.198383	0.025909	0.025902	7e-06		0.01833	0.01521	2.28143e+13	0.062361	0.062358	3e-06
Mental Health	Suffer from nerves	0.432867	0.036251	7.24242e-33	0.004844	0.001677	0.003167	0.174928	0.009247	8.11441e-80	0.027039	0.026209	0.00083	0.758001	0.049756	2.09545e-52	0.01397	0.003226	0.010744	0.092873	0.054545	0.0886247	0.002069	0.001942	0.000127	0.304895	0.013061	1.58545e-120	0.027571	0.024933	0.002638	0.048274	0.013152	0.000242046	0.025796	0.025736	6e-05		-0.889559	0.018308	0	0.067553	0.0625	0.005053
Mental Health	Guilty feelings	0.124741	0.035442	0.000432212	0.001925	0.001641	0.000284	-0.007247	0.008685	0.404074	0.026129	0.026127	2e-06	0.511564	0.050642	5.43237e-24	0.007772	0.003054	0.004718	-0.1893	0.048744	0.000102926	0.002877	0.002196	0.000681	0.126531	0.013264	1.43363e-21	0.025219	0.024776	0.000443	-0.103451	0.011439	1.51467e-19	0.026058	0.025693	0.000365		-0.2504	0.016651	4.24017e-37	0.062793	0.062311	0.000482
Mental Health	Frequency of depressed mood in last 2 weeks	0.207089	0.023411	9.07603e-19	0.003362	0.001676	0.001686	0.073972	0.006183	5.49969e-33	0.026407	0.026074	0.000333	0.296988	0.03295	1.99715e-19	0.006807	0.003264	0.003543	0.125054	0.033093	0.000157543	0.002428	0.001821	0.000607	0.145055	0.009173	2.50116e-56	0.026152	0.024942	0.00121	0.017033	0.008393	0.0424076	0.025611	0.025592	1.9e-05		-0.550288	0.012391	0	0.066401	0.062147	0.004254
Mental Health	Frequency of unenthusiasm / disinterest in last 2 weeks	0.161083	0.024187	2.73939e-11	0.002689	0.001728	0.000961	0.064978	0.006225	1.66342e-25	0.026416	0.026165	0.000251	0.230746	0.033129	3.28105e-12	0.00542	0.003251	0.002169	0.089019	0.035467	0.0120755	0.002299	0.002033	0.000266	0.113697	0.008826	5.70579e-38	0.025752	0.024951	0.000801	0.018373	0.008814	0.0371139	0.02562	0.0256	2e-05		-0.750985	0.012465	0	0.070142	0.062425	0.007717
Mental Health	Frequency of tenseness / restlessness in last 2 weeks	0.090309	0.025364	0.00037019	0.001868	0.001578	0.00029	0.03037	0.006228	1.0819e-06	0.026195	0.02614	5.5e-05	0.143587	0.036113	7.00735e-05	0.003797	0.003045	0.000752	0.04238	0.035573	0.233516	0.001984	0.001921	6.3e-05	0.082808	0.009007	3.79532e-20	0.025227	0.024815	0.000412	-0.015874	0.00864	0.0661641	0.025713	0.025698	1.5e-05		-0.451962	0.012277	3.11443e-282	0.06521	0.0623	0.00291
Mental Health	Frequency of tiredness / lethargy in last 2 weeks	0.181977	0.018313	2.87731e-23	0.003793	0.001606	0.002187	0.029537	0.004663	2.37515e-10	0.026198	0.026105	9.3e-05	0.204429	0.027037	3.99523e-14	0.005716	0.003058	0.002658	0.162926	0.024865	5.65653e-11	0.003743	0.001928	0.001815	0.074913	0.006892	1.59721e-27	0.025535	0.02496	0.000575	-0.007768	0.006334	0.220061	0.025495	0.025489	6e-06		-0.438429	0.009047	0	0.066483	0.061487	0.004996
Mental Health	Seen doctor (GP) for nerves, anxiety, tension or depression	0.105128	0.033892	0.00192322	0.001891	0.001673	0.000218	0.054132	0.008178	3.61444e-11	0.026177	0.026077	0.0001	0.243136	0.050446	1.43768e-06	0.004341	0.003251	0.00109	-0.000475	0.045101	0.9916	0.001911	0.001911	0	0.150774	0.012371	3.61045e-34	0.025472	0.024764	0.000708	-0.01874	0.010842	0.0839141	0.025432	0.025419	1.3e-05		-0.15749	0.015768	1.73515e-09	0.062246	0.062038	0.000208
Mental Health	Seen a psychiatrist for nerves, anxiety, tension or depression	0.388439	0.043836	7.91177e-19	0.003268	0.001629	0.001639	0.271702	0.011386	7.30301e-126	0.027306	0.026051	0.001255	0.54459	0.06277	4.10044e-18	0.006369	0.00314	0.003229	0.251951	0.061205	3.84612e-05	0.002612	0.001923	0.000689	0.362045	0.01693	1.82822e-101	0.026769	0.024659	0.00211	0.198427	0.01541	6.10561e-38	0.026159	0.025457	0.000702		-0.299329	0.023124	2.55938e-24	0.062563	0.062214	0.000349
Mental Health	Happiness (ranging from extremely happy to extremely unhappy)	0.481164	0.036219	2.83375e-40	0.012558	0.001572	0.010986	0.237229	0.009343	3.18859e-142	0.028773	0.024443	0.00433	0.567714	0.048188	4.87928e-32	0.020731	0.003623	0.017108	0.371833	0.054264	7.26763e-12	0.006671	0.000763	0.005908	0.331806	0.013216	4.27225e-139	0.030501	0.021518	0.008983	0.140615	0.013259	2.8259e-26	0.026591	0.025154	0.001437		0.017843	0.018216	3.27336e+13	0.057302	0.057296	6e-06
Mental Health	Ever depressed for a whole week	0.107564	0.05623	0.055758	0.001781	0.001534	0.000247	0.149624	0.013405	6.2749e-29	0.025475	0.024627	0.000848	0.134392	0.078612	0.0873479	0.004062	0.003659	0.000403	0.078378	0.080157	0.328171	0.00103	0.000904	0.000126	0.191838	0.018992	5.45454e-24	0.023223	0.021765	0.001458	0.107787	0.018866	1.10831e-08	0.025764	0.02534	0.000424		0.248337	0.025914	9.56994e-08	0.057484	0.056892	0.000592
Mental Health	Ever unenthusiastic/disinterested for a whole week	0.176954	0.057161	0.00196337	0.002172	0.001517	0.000655	0.170914	0.013729	1.41674e-35	0.025723	0.024655	0.001068	0.207611	0.082415	0.011766	0.004398	0.00352	0.000878	0.14752	0.079091	0.0621549	0.00131	0.000842	0.000468	0.198606	0.020222	9.11066e-23	0.023618	0.022227	0.001391	0.147442	0.018679	2.93964e-15	0.025989	0.025166	0.000823		-0.078881	0.026974	3.45221e+11	0.057202	0.057146	5.6e-05
Mental Health	Two days ever so good, high, excited or hyper that other people thought you were not your normal self	0.013498	0.115126	0.906662	0.00164	0.001639	1e-06	0.087687	0.027138	0.00123284	0.024544	0.024474	7e-05	0.092928	0.143297	0.516665	0.003576	0.003519	5.7e-05	-0.117662	0.194328	0.544859	0.000947	0.000897	5e-05	0.075374	0.035691	0.0346992	0.021814	0.021751	6.3e-05	0.104875	0.041762	0.0120313	0.025239	0.025159	8e-05		-0.771676	0.055288	3.02713e-30	0.059477	0.058219	0.001258
Mental Health	Ever highly irritable/argumentative for 2 days	-0.490543	0.083313	3.91005e-09	0.004153	0.001542	0.002611	-0.295016	0.017848	2.26019e-61	0.026231	0.024302	0.001929	-0.592888	0.126533	2.79101e-06	0.007048	0.003552	0.003496	-0.408821	0.110998	0.000230385	0.002731	0.00078	0.001951	-0.249792	0.026179	1.40558e-21	0.022931	0.021588	0.001343	-0.334008	0.024405	1.23024e-42	0.027542	0.025002	0.00254		-0.828586	0.03346	4.20934e-121	0.061522	0.057577	0.003945
Mental Health	Longest time period that these high or irritable periods have lasted	0.116284	0.091095	0.201775	0.001757	0.000973	0.000784	0.099064	0.01979	5.56696e-07	0.020397	0.01937	0.001027	0.090587	0.131106	0.489599	0.001777	0.001292	0.000485	0.139696	0.126531	0.269571	0.002519	0.001406	0.001113	0.105278	0.028093	0.000178589	0.021003	0.019795	0.001208	0.092818	0.027902	0.000879096	0.017528	0.016658	0.00087		-0.094664	0.039101	1.54839e+12	0.044035	0.043806	0.000229
Mental Health	Severity of manic/irritable episodes (1=no problems, 2=needed treatment)	0.61799	0.154121	6.07788e-05	0.00816	0.000818	0.007342	0.187327	0.034441	5.35812e-08	0.019442	0.018312	0.00113	0.497934	0.220767	0.024104	0.005026	0.000182	0.004844	0.734701	0.215018	0.000633331	0.012776	0.002533	0.010243	0.187502	0.048931	0.00012713	0.019635	0.018451	0.001184	0.186024	0.048495	0.000125092	0.017375	0.016305	0.00107		-0.0626	0.068442	3.60387e+13	0.048813	0.048783	3e-05
Mental Health	Ever felt worried, tense, or anxious for most of a month or longer	0.026825	0.061272	0.661532	0.00522	0.005207	1.3e-05	0.067645	0.015052	6.98404e-06	0.029878	0.029736	0.000142	-0.011606	0.099877	0.907489	0.009952	0.00995	2e-06	0.052514	0.077744	0.499377	0.003429	0.003376	5.3e-05	0.105741	0.02408	1.12693e-05	0.033724	0.03342	0.000304	0.043926	0.019263	0.022587	0.027004	0.026938	6.6e-05		0.462074	0.026626	2.16899e-53	0.038686	0.036581	0.002105
Mental Health	Duration of worst depression	0.0573	0.022437	0.0106539	0.007996	0.007296	0.0007	0.031229	0.005509	1.43981e-08	0.029797	0.029433	0.000364	0.056656	0.036472	0.120324	0.012601	0.011882	0.000719	0.05784	0.028465	0.0421539	0.006093	0.0054	0.000693	0.034441	0.0089	0.000108944	0.034279	0.033815	0.000464	0.029279	0.007014	2.98838e-05	0.02705	0.026738	0.000312		-0.076037	0.009799	0.860256	0.030871	0.03016	0.000711
Mental Health	Ever had prolonged loss of interest in normal activities	-0.044095	0.054248	0.416306	0.005401	0.00536	4.1e-05	0.121744	0.013334	6.82721e-20	0.029899	0.029351	0.000548	-0.075523	0.085776	0.378609	0.009904	0.009794	0.00011	-0.021186	0.070183	0.762755	0.003439	0.00343	9e-06	0.157122	0.020797	4.1826e-14	0.034312	0.033455	0.000857	0.097839	0.017346	1.69766e-08	0.026734	0.026363	0.000371		-0.075591	0.023653	1.39423e+11	0.035454	0.035387	6.7e-05
Mental Health	Ever had prolonged feelings of sadness or depression	-0.003307	0.053788	0.950982	0.005272	0.005272	0	0.136731	0.013382	1.64819e-24	0.03003	0.029339	0.000691	0.01956	0.080318	0.807594	0.009595	0.009587	8e-06	-0.02089	0.072145	0.772157	0.003395	0.003386	9e-06	0.179472	0.01978	1.15138e-19	0.034808	0.033564	0.001244	0.101172	0.018105	2.29464e-08	0.026628	0.026262	0.000366		0.211645	0.023312	1.11019e-05	0.035956	0.035416	0.00054
Mental Health	Depression possibly related to stressful or traumatic event	-0.486922	0.072623	2.01724e-11	0.012251	0.007636	0.004615	-0.156353	0.018815	9.57726e-17	0.030373	0.029603	0.00077	-0.383753	0.115493	0.000891357	0.015886	0.012677	0.003209	-0.555328	0.092546	1.96614e-09	0.0111	0.005439	0.005661	-0.131361	0.028757	4.92545e-06	0.034645	0.034003	0.000642	-0.175082	0.024857	1.87375e-12	0.027725	0.026858	0.000867		-0.360962	0.034164	4.46721e-12	0.031862	0.030561	0.001301
Mental Health	Professional informed about depression	0.109823	0.074851	0.142317	0.008084	0.007849	0.000235	0.009943	0.017842	0.577336	0.029637	0.029634	3e-06	0.039129	0.116975	0.737997	0.01309	0.013057	3.3e-05	0.159715	0.098013	0.103203	0.006073	0.005615	0.000458	0.029771	0.02821	0.291264	0.034003	0.033968	3.5e-05	-0.003089	0.023019	0.893236	0.026939	0.026939	0		0.108327	0.031528	5.90938e+10	0.030416	0.030278	0.000138
Mental Health	General happiness (ranging from extremely happy to extremely unhappy)	0.358316	0.031041	7.9617e-31	0.012918	0.005168	0.00775	0.170818	0.008205	2.8652e-96	0.032206	0.029345	0.002861	0.454563	0.045402	1.35141e-23	0.02231	0.009157	0.013153	0.277459	0.042419	6.11247e-11	0.00804	0.003572	0.004468	0.246	0.012421	2.67369e-87	0.039462	0.033494	0.005968	0.112363	0.010955	1.10175e-24	0.02755	0.02632	0.00123		0.148937	0.014601	2.01756e-10	0.036383	0.035699	0.000684
Mental Health	General happiness with own Physical health	0.134806	0.026409	3.31628e-07	0.006842	0.005298	0.001544	0.062503	0.006781	3.03251e-20	0.02997	0.029413	0.000557	0.16498	0.04024	4.13295e-05	0.01188	0.009603	0.002277	0.111252	0.03505	0.00150314	0.004443	0.00338	0.001063	0.084736	0.010441	4.84311e-16	0.034698	0.033707	0.000991	0.046059	0.008922	2.43936e-07	0.026595	0.026285	0.00031		-0.10857	0.012081	2.57854e-05	0.036006	0.035476	0.00053
Mental Health	Belief own life is meaningful (ranging from not at all to extremely)	-0.2854	0.029276	1.86751e-22	0.010788	0.005119	0.005669	-0.306014	0.00765	0	0.040491	0.029751	0.01074	-0.479956	0.04203	3.34807e-30	0.02686	0.009186	0.017674	-0.11865	0.040715	0.00356656	0.004109	0.0032	0.000909	-0.34339	0.011601	1.47834e-192	0.04763	0.034011	0.013619	-0.277339	0.01018	1.96528e-163	0.035437	0.026667	0.00877		0.020055	0.013839	1.47286e+13	0.035651	0.035637	1.4e-05
Mental Health	Ever seen an un-real vision	-0.00393	0.146212	0.978557	0.005079	0.005079	0	0.10803	0.035452	0.00230971	0.029466	0.029405	6.1e-05	0.135165	0.223532	0.545393	0.009292	0.009242	5e-05	-0.098606	0.193267	0.609909	0.003324	0.003295	2.9e-05	0.048598	0.058984	0.409982	0.033613	0.033603	1e-05	0.141984	0.044361	0.00137127	0.026452	0.026334	0.000118		0.044533	0.064411	4.89326e+13	0.035887	0.035884	3e-06
Mental Health	Ever thought that life not worth living	0.150476	0.031851	2.30757e-06	0.00671	0.005388	0.001322	0.185904	0.008067	1.69472e-117	0.032739	0.029298	0.003441	0.175916	0.048993	0.000329922	0.011444	0.009697	0.001747	0.133329	0.041839	0.00143877	0.004534	0.003467	0.001067	0.213093	0.012576	2.12451e-64	0.037803	0.033557	0.004246	0.167481	0.01051	3.5619e-57	0.029123	0.026196	0.002927		0.152371	0.014905	1.60156e-10	0.036115	0.035427	0.000688
Mental Health	Ever self-harmed	-0.046618	0.12474	0.708613	0.005269	0.00526	9e-06	0.271004	0.029001	9.20914e-21	0.029967	0.029409	0.000558	0.099166	0.202665	0.624624	0.009669	0.009636	3.3e-05	-0.124678	0.158127	0.430421	0.003317	0.003248	6.9e-05	0.409948	0.050487	4.66882e-16	0.034487	0.033531	0.000956	0.20528	0.035493	7.30885e-09	0.026791	0.02641	0.000381		0.126724	0.056067	2.381e+12	0.03571	0.035676	3.4e-05
Mental Health	Ever contemplated self-harm	0.144107	0.041132	0.000459068	0.006057	0.005348	0.000709	0.165584	0.010688	3.86619e-54	0.030949	0.029409	0.00154	0.219881	0.062491	0.000433818	0.011272	0.009676	0.001596	0.091683	0.054482	0.092412	0.003714	0.003418	0.000296	0.192269	0.017284	9.60517e-29	0.035357	0.033543	0.001814	0.149695	0.0136	3.52885e-28	0.027772	0.026391	0.001381		0.185374	0.020398	1.02112e-05	0.036102	0.035559	0.000543
Mental Health	Ever had period of mania / excitability	-0.273594	0.141099	0.0524995	0.005099	0.004843	0.000256	0.118886	0.030471	9.55376e-05	0.029425	0.029324	0.000101	-0.193761	0.188775	0.304699	0.008884	0.008723	0.000161	-0.371481	0.212818	0.0808925	0.003796	0.003419	0.000377	0.076303	0.043197	0.0773276	0.033672	0.033624	4.8e-05	0.161134	0.042973	0.000177112	0.026396	0.026233	0.000163		-0.102898	0.056883	7.04628e+12	0.036205	0.036183	2.2e-05
Mental Health	Bipolar or depressive disorder status	0.085998	0.072758	0.237216	0.001471	0.001341	0.00013	0.099007	0.01746	1.42521e-08	0.024619	0.024318	0.000301	0.062452	0.109506	0.56847	0.003477	0.003416	6.1e-05	0.105864	0.097537	0.277754	0.000921	0.000701	0.00022	0.022458	0.006644	0.000724077	0.022318	0.022101	0.000217	0.075885	0.023043	0.000990697	0.02502	0.024822	0.000198		0.351309	0.034132	7.80905e-11	0.060019	0.059085	0.000934
Mental Health	Longest period of depression	0.073393	0.037867	0.0526024	0.002162	0.001571	0.000591	0.067836	0.009786	4.15861e-12	0.02613	0.025336	0.000794	0.037848	0.060937	0.53453	0.006046	0.005896	0.00015	0.09506	0.04837	0.0493814	0.002024	0.000999	0.001025	0.072795	0.014744	7.92679e-07	0.02501	0.024058	0.000952	0.06351	0.013097	1.23902e-06	0.025201	0.024525	0.000676		0.1814	0.020117	1.9848e-05	0.045032	0.043637	0.001395
Mental Health	How many periods feeling depressed or down for at least a whole week	0.046032	0.038031	0.226134	0.001182	0.000948	0.000234	0.083218	0.009181	1.25183e-19	0.026907	0.025585	0.001322	0.066193	0.050866	0.19315	0.003898	0.003287	0.000611	0.021895	0.05729	0.702333	0.002571	0.002528	4.3e-05	0.09029	0.012939	2.99284e-12	0.024449	0.022627	0.001822	0.076042	0.013049	5.63252e-09	0.027396	0.026435	0.000961		0.003294	0.019493	8.65828e+13	0.046392	0.046391	1e-06
Mental Health	How many periods uninterested in things or unable to enjoy the things you used to for at least a whole week?	0.082292	0.042579	0.0532744	0.001258	0.00044	0.000818	0.078009	0.011435	8.99512e-12	0.027345	0.026229	0.001116	0.085734	0.061766	0.165122	0.005157	0.004125	0.001032	0.076458	0.058721	0.192898	0.002081	0.00145	0.000631	0.080432	0.016527	1.13518e-06	0.02424	0.022883	0.001357	0.075319	0.015851	2.01616e-06	0.028377	0.027444	0.000933		-0.079826	0.024129	9.39424e+10	0.044144	0.043865	0.000279
Mental Health	Neuroticism	0.158451	0.017785	5.14456e-19	0.003673	0.00144	0.002233	0.060522	0.004269	1.28376e-45	0.026694	0.026133	0.000561	0.345895	0.024635	8.74369e-45	0.014329	0.002868	0.011461	-0.027665	0.025499	0.277945	0.001794	0.00173	6.4e-05	0.140205	0.006102	7.61374e-117	0.027825	0.024762	0.003063	-0.013881	0.005961	0.0198785	0.026497	0.026468	2.9e-05		-0.487888	0.008196	0	0.072937	0.063978	0.008959
Mental Health	Lifetime number of depressed periods (at least 2 weeks)	0.158247	0.030772	2.70889e-07	0.010047	0.007313	0.002734	0.063649	0.008305	1.79818e-14	0.030136	0.029457	0.000679	0.196092	0.048356	5.00925e-05	0.016852	0.012193	0.004659	0.133271	0.04003	0.000870695	0.006983	0.005172	0.001811	0.092933	0.013148	1.57118e-12	0.0353	0.033728	0.001572	0.044338	0.010731	3.60274e-05	0.027129	0.026815	0.000314		-0.259933	0.015202	1.985e-51	0.033162	0.029595	0.003567
Occupation	Job involves mainly walking/standing (ranging from never to always)	-0.095706	0.02059	3.34883e-06	0.004437	0.003515	0.000922	-0.143284	0.004561	1.20575e-216	0.030094	0.026275	0.003819	-0.055215	0.029498	0.0612273	0.005029	0.004721	0.000308	-0.133052	0.028828	3.92428e-06	0.004977	0.003209	0.001768	-0.023106	0.006415	0.000315982	0.023911	0.023809	0.000102	-0.26202	0.006567	0	0.040899	0.028581	0.012318		-0.77176	0.008179	0	0.05591	0.023318	0.032592
Occupation	Job involves heavy manual or physical work	-0.113532	0.027448	3.52944e-05	0.004271	0.003517	0.000754	-0.120195	0.005866	2.54388e-93	0.027927	0.02628	0.001647	-0.106243	0.03582	0.0030171	0.005529	0.004727	0.000802	-0.123165	0.042776	0.0039854	0.003923	0.003214	0.000709	-0.04832	0.00745	8.79423e-11	0.024149	0.023816	0.000333	-0.230703	0.00965	2.54166e-126	0.033141	0.028585	0.004556		-1.28261	0.010252	0	0.079208	0.023335	0.055873
Occupation	Job involves night shift work	-0.123647	0.056096	0.0275107	0.008945	0.007642	0.001303	-0.075399	0.011793	1.62124e-10	0.029878	0.028927	0.000951	-0.155419	0.079955	0.0519176	0.008591	0.006472	0.002119	-0.094303	0.078437	0.229255	0.007852	0.007107	0.000745	-0.09251	0.015169	1.07126e-09	0.01859	0.017056	0.001534	-0.048824	0.018699	0.00902542	0.043414	0.043051	0.000363		-0.194654	0.022172	0.000170594	0.030061	0.028294	0.001767
Occupation	Work/job satisfaction	0.121183	0.037549	0.00124948	0.002118	0.001115	0.001003	0.107463	0.008898	1.38864e-33	0.029144	0.027761	0.001383	0.119737	0.052174	0.0217358	0.004641	0.003574	0.001067	0.116481	0.054093	0.0312909	0.002334	0.001483	0.000851	0.105978	0.012384	1.15468e-17	0.024945	0.023489	0.001456	0.108653	0.012797	2.05853e-17	0.03228	0.030972	0.001308		-0.208555	0.017269	1.47784e-19	0.04352	0.04216	0.00136
Occupation	Paid employment	-0.462438	0.03888	1.27123e-32	0.004827	0.00163	0.003197	-0.156766	0.009376	9.38143e-63	0.026592	0.025953	0.000639	-0.759489	0.056318	1.89622e-41	0.011821	0.003171	0.00865	-0.198931	0.053344	0.000192061	0.002542	0.001945	0.000597	-0.430887	0.013936	6.64336e-210	0.029135	0.024507	0.004628	0.072154	0.012752	1.53049e-08	0.025547	0.025407	0.00014		0.431813	0.018108	1.32268e-111	0.063573	0.062386	0.001187
Occupation	Work hours (ranging from less than 15 hours to over 40)	0.207336	0.04385	2.26394e-06	0.007143	0.00471	0.002433	0.244142	0.01107	8.55164e-108	0.03307	0.027101	0.005969	-0.317751	0.063871	6.52754e-07	0.015643	0.010013	0.00563	0.524776	0.05797	1.39637e-19	0.019581	0.003157	0.016424	-0.199556	0.017729	2.17235e-29	0.035297	0.031879	0.003418	0.48672	0.014259	2.25214e-255	0.049891	0.023674	0.026217		0.416642	0.017605	2.04939e-109	0.036903	0.030445	0.006458
Occupation	Time employed in main current job	0.26195	0.021944	7.56819e-33	0.009281	0.003518	0.005763	0.059946	0.005148	2.47717e-31	0.026752	0.026241	0.000511	0.190736	0.029707	1.35839e-10	0.008208	0.004694	0.003514	0.347281	0.032373	7.57121e-27	0.012045	0.003269	0.008776	-0.021888	0.006868	0.00143764	0.023846	0.023767	7.9e-05	0.168665	0.007815	2.56799e-103	0.031935	0.028557	0.003378		-0.20395	0.009438	1.77096e-89	0.02525	0.023481	0.001769
Occupation	Length of working week	0.112019	0.025214	8.88253e-06	0.004575	0.003737	0.000838	0.196993	0.005697	5.82407e-262	0.031054	0.0264	0.004654	-0.2932	0.036371	7.54256e-16	0.010644	0.005117	0.005527	0.436598	0.033392	4.58763e-39	0.017063	0.003296	0.013767	-0.198236	0.00841	7.55046e-123	0.028358	0.023949	0.004409	0.538872	0.00816	0	0.063929	0.02871	0.035219		0.164461	0.010285	1.59542e-43	0.024682	0.023702	0.00098
Occupation	Frequency of travelling from home to job workplace	0.119818	0.02362	3.92184e-07	0.004625	0.003532	0.001093	0.046944	0.005215	2.21826e-19	0.026672	0.02636	0.000312	0.007092	0.032253	0.825967	0.00483	0.004826	4e-06	0.242992	0.033617	4.89108e-13	0.00737	0.003196	0.004174	-0.035333	0.007091	6.25623e-07	0.023978	0.023782	0.000196	0.142213	0.007701	3.73405e-76	0.031332	0.02876	0.002572		-0.422747	0.009462	0	0.031275	0.0237	0.007575
Occupation	Distance between home and job workplace	-0.184584	0.030232	1.02428e-09	0.005377	0.003295	0.002082	0.014273	0.005235	0.0064031	0.026578	0.026546	3.2e-05	-0.338219	0.044353	2.42843e-14	0.012531	0.004678	0.007853	0.025354	0.041355	0.539822	0.003209	0.003176	3.3e-05	-0.128521	0.007097	2.64172e-73	0.026121	0.022899	0.003222	0.279452	0.008691	7.50832e-227	0.037948	0.02974	0.008208		0.410979	0.00997	0	0.033956	0.026707	0.007249
Occupation	Number of jobs held	-0.253178	0.0328	1.1743e-14	0.010923	0.006105	0.004818	-0.010937	0.007517	0.145684	0.029684	0.029666	1.8e-05	-0.267471	0.048699	3.96694e-08	0.016969	0.011362	0.005607	-0.239071	0.044412	7.32583e-08	0.007723	0.003581	0.004142	-0.041772	0.011188	0.000188778	0.034888	0.034608	0.00028	0.015516	0.010165	0.126893	0.025942	0.025906	3.6e-05		0.13564	0.012727	1.65104e-12	0.036609	0.035632	0.000977
Occupation	Number of gap periods	-0.077825	0.032982	0.0182935	0.006531	0.006105	0.000426	-0.296125	0.009342	1.70825e-220	0.039275	0.029666	0.009609	0.387185	0.042652	1.10893e-19	0.022564	0.011362	0.011202	-0.385722	0.046064	5.59173e-17	0.014281	0.003581	0.0107	0.323932	0.014672	5.19841e-108	0.044026	0.034608	0.009418	-0.63961	0.012852	0	0.073473	0.025906	0.047567		0.206714	0.01411	1.48803e-34	0.037476	0.035632	0.001844
Risk Taking	Drive faster than motorway speed limit	-0.019337	0.014772	0.190526	0.001702	0.001662	4e-05	0.028514	0.003418	7.22839e-17	0.025738	0.025576	0.000162	-0.014063	0.023546	0.55032	0.003275	0.003257	1.8e-05	-0.024156	0.019001	0.203611	0.002092	0.00202	7.2e-05	-0.032281	0.005552	6.10581e-09	0.024796	0.024628	0.000168	0.065897	0.004297	4.47039e-53	0.025985	0.024963	0.001022		0.109818	0.006538	2.64544e-49	0.060417	0.059815	0.000602
Risk Taking	Risk taking (0=no, 1=yes)	-0.623405	0.043549	1.76167e-46	0.007024	0.001631	0.005393	-0.037785	0.00897	2.52466e-05	0.025862	0.02582	4.2e-05	-1.00497	0.062673	7.25962e-58	0.018878	0.003317	0.015561	-0.182732	0.059289	0.00205571	0.002303	0.001869	0.000434	-0.277967	0.012154	9.27149e-116	0.027168	0.024517	0.002651	0.259967	0.013061	3.77238e-88	0.026971	0.025235	0.001736		0.686017	0.017329	0	0.066606	0.063252	0.003354
Risk Taking	Use of sun/uv protection	-0.255493	0.01857	4.5399e-43	0.005951	0.001632	0.004319	-0.031108	0.004405	1.63844e-12	0.026212	0.026098	0.000114	-0.277703	0.026934	6.30553e-25	0.008471	0.003226	0.005245	-0.23557	0.025703	4.94492e-20	0.005541	0.001972	0.003569	-0.058727	0.006186	2.22531e-21	0.02513	0.024696	0.000434	-0.002227	0.006296	0.723542	0.025504	0.025503	1e-06		0.140589	0.008408	9.67257e-49	0.062756	0.062175	0.000581
Risk Taking	Frequency of solarium/sunlamp use	-0.341277	0.041225	1.24885e-16	0.00484	0.001618	0.003222	-0.026345	0.003811	4.72472e-12	0.026186	0.026073	0.000113	-0.200322	0.047995	2.99535e-05	0.004455	0.003119	0.001336	-0.492801	0.07101	3.92393e-12	0.007464	0.002009	0.005455	0.003439	0.006086	0.571979	0.02469	0.024688	2e-06	-0.044231	0.0049	1.76328e-19	0.025915	0.02554	0.000375		-0.19535	0.007431	3.45909e-138	0.063755	0.062313	0.001442
Sexuality & Reproduction	Age first had sexual intercourse	NA						0.104016	0.001063	0	0.05611	0.029525	0.026585	NA						NA						0.089248	0.001379	0	0.052186	0.027966	0.02422	0.124309	0.001656	0	0.059835	0.029773	0.030062		0.159837	0.001792	0	0.071093	0.052727	0.018366
Sexuality & Reproduction	Ever had same-sex intercourse (0=no, 1=yes)	NA						1.64535	0.01785	0	0.049981	0.029035	0.020946	NA						NA						1.96513	0.024554	0	0.062377	0.027391	0.034986	1.25911	0.026723	0	0.039146	0.029088	0.010058		1.01798	0.042175	1.24941e-114	0.055363	0.054019	0.001344
Sexuality & Reproduction	Hair/balding pattern	0.080292	0.021452	0.000181908	0.003937	0.003258	0.000679	0.059518	0.005103	1.97892e-31	0.025328	0.024671	0.000657	0.080292	0.021452	0.000181908	0.003937	0.003258	0.000679	NA						0.059518	0.005103	1.97892e-31	0.025328	0.024671	0.000657	NA							-0.040741	0.010153	5.99985e+09	0.038455	0.03838	7.5e-05
Sexuality & Reproduction	Number of children fathered	-4.47581	0.241975	2.18413e-76	0.28671	0.00325	0.28346	NA					0	-4.47581	0.241975	2.18413e-76	0.28671	0.00325	0.28346	NA							NA					NA							-0.052502	0.008769	214237	0.038729	0.038561	0.000168
Sexuality & Reproduction	Number of live births	-5.20191	0.311057	8.85952e-63	0.315829	0.001927	0.313902	NA					0	NA						-5.20191	0.311057	8.85952e-63	0.315829	0.001927	0.313902		NA					NA							-0.333494	0.008517	0	0.079925	0.074167	0.005758
Sexuality & Reproduction	Ever taken oral contraceptive pill	-3.63032	0.060252	0	0.218821	0.001895	0.216926	-0.676522	0.014225	0	0.034791	0.025451	0.00934	NA						-3.63032	0.060252	0	0.218821	0.001895	0.216926		NA					-0.676522	0.014225	0	0.034791	0.025451	0.00934		0.549312	0.027063	1.60859e-77	0.075646	0.074089	0.001557
Sexuality & Reproduction	Lifetime number of sexual partners	NA						0.182228	0.003753	0	0.036667	0.03022	0.006447	NA						NA						0.112742	0.00446	5.50219e-141	0.031628	0.027921	0.003707	0.38346	0.007602	0	0.045094	0.030866	0.014228		0.131512	0.008288	1.10697e-42	0.058203	0.057565	0.000638
Sexuality & Reproduction	Age when periods started (menarche)	-0.198001	0.023205	1.43012e-17	0.005276	0.001964	0.003312	-0.040287	0.005449	1.42911e-13	0.025648	0.025402	0.000246	NA						-0.198001	0.023205	1.43012e-17	0.005276	0.001964	0.003312		NA					-0.040287	0.005449	1.42911e-13	0.025648	0.025402	0.000246		-0.195515	0.010024	1.15328e-70	0.075708	0.074232	0.001476
Sexuality & Reproduction	Age started oral contraceptive pill	0.812069	0.035413	2.24594e-116	0.093328	0.016556	0.076772	0.328565	0.007012	0	0.039036	0.027213	0.011823	NA						0.812069	0.035413	2.24594e-116	0.093328	0.016556	0.076772		NA					0.328565	0.007012	0	0.039036	0.027213	0.011823		0.248496	0.013696	1.65e-59	0.05622	0.054619	0.001601
Sexuality & Reproduction	Age you last used the contraceptive pill	0.027128	0.059344	0.64758	0.018112	0.018063	4.9e-05	0.360659	0.006255	0	0.044732	0.024349	0.020383	NA						0.027128	0.059344	0.64758	0.018112	0.018063	4.9e-05		NA					0.360659	0.006255	0	0.044732	0.024349	0.020383		0.145955	0.01167	7.11595e-22	0.05422	0.053381	0.000839
Sexuality & Reproduction	Age when your periods stopped	-0.0202	0.031017	0.514884	0.002964	0.002931	3.3e-05	-0.072882	0.007626	1.21116e-21	0.017621	0.016884	0.000737	NA						-0.0202	0.031017	0.514884	0.002964	0.002931	3.3e-05		NA					-0.072882	0.007626	1.21116e-21	0.017621	0.016884	0.000737		0.38114	0.013964	1.31149e-149	0.050083	0.045031	0.005052
Sexuality & Reproduction	Lifetime number of same-sex sexual partners	NA						0.819345	0.061072	4.86629e-41	0.057479	0.0307	0.026779	NA						NA						0.670437	0.053351	3.22657e-36	0.075936	0.031206	0.04473	6.92928	0.486622	5.20689e-46	0.048843	0.011501	0.037342		0.209687	0.041372	4.07352e+07	0.026203	0.024092	0.002111
Sexuality & Reproduction	Age FIRST time you had a period of two weeks like this? (worried, tense, or anxious)	-0.152601	0.038941	8.90093e-05	0.008419	0.006606	0.001813	-0.119669	0.009373	2.51171e-37	0.031067	0.02905	0.002017	-0.261185	0.064264	4.81804e-05	0.015871	0.010407	0.005464	-0.09115	0.048678	0.0611353	0.005833	0.005191	0.000642	-0.230093	0.015363	1.04176e-50	0.041323	0.033646	0.007677	-0.054275	0.011804	4.26316e-06	0.02663	0.026221	0.000409		-0.264691	0.01586	2.00973e-48	0.033864	0.030338	0.003526
Sexuality & Reproduction	Age LAST time you had a period of two weeks like this? (worried, tense, or anxious)	-0.056134	0.039461	0.154876	0.008073	0.007835	0.000238	-0.023749	0.009651	0.0138576	0.028907	0.028831	7.6e-05	-0.082188	0.065728	0.211144	0.01434	0.01382	0.00052	-0.042742	0.049346	0.386396	0.00531	0.005174	0.000136	-0.058124	0.015526	0.000181419	0.03415	0.033667	0.000483	-0.002608	0.012333	0.832538	0.025849	0.025848	1e-06		-0.261115	0.016217	3.15773e-44	0.03262	0.029234	0.003386
Sleep	Getting up in morning	-0.27401	0.01998	8.37663e-43	0.005725	0.001626	0.004099	-0.124623	0.004992	1.43362e-137	0.027481	0.026076	0.001405	-0.35278	0.029447	4.52021e-33	0.009809	0.003249	0.00656	-0.211344	0.027154	7.07687e-15	0.004488	0.001971	0.002517	-0.149123	0.00745	3.85882e-89	0.02657	0.024666	0.001904	-0.105522	0.006727	1.84746e-55	0.026545	0.025488	0.001057		-0.130363	0.009782	1.64875e-26	0.062641	0.062272	0.000369
Sleep	Morning/evening person (chronotype)	0.157954	0.018189	3.81894e-18	0.003632	0.001709	0.001923	0.106816	0.004343	1.51279e-133	0.028087	0.026553	0.001534	0.158347	0.026859	3.73694e-09	0.005226	0.003268	0.001958	0.157474	0.024721	1.88864e-10	0.003861	0.00197	0.001891	0.105896	0.006319	4.89244e-63	0.02703	0.025482	0.001548	0.107833	0.00598	1.11326e-72	0.027182	0.025651	0.001531		0.223967	0.008378	2.61757e-143	0.065458	0.063804	0.001654
Sleep	Nap during day	0.275565	0.026251	8.89928e-26	0.0041	0.001693	0.002407	0.085869	0.006586	7.45978e-39	0.026508	0.026125	0.000383	0.335337	0.03619	1.93421e-20	0.00725	0.00327	0.00398	0.210655	0.038246	3.63118e-08	0.00319	0.001932	0.001258	0.147846	0.008987	8.12654e-61	0.026023	0.024736	0.001287	0.014708	0.009722	0.130321	0.025504	0.025494	1e-05		-0.47039	0.012634	5.81786e-289	0.064909	0.062039	0.00287
Sleep	Sleeplessness / insomnia	-0.062551	0.022519	0.0054745	0.00188	0.001705	0.000175	0.002	0.005376	0.709882	0.026124	0.026124	0	0.088492	0.031838	0.00544472	0.003685	0.003314	0.000371	-0.204144	0.031634	1.09498e-10	0.003699	0.001921	0.001778	0.053256	0.007577	2.08835e-12	0.024968	0.024731	0.000237	-0.04779	0.007625	3.67064e-10	0.025677	0.025508	0.000169		-0.477435	0.010343	0	0.066473	0.062067	0.004406
Sleep	Snoring (1=yes, 2=no)	1.07052	0.049537	1.43959e-103	0.018556	0.001792	0.016764	0.323593	0.00882	1.14319e-294	0.030134	0.026684	0.00345	1.6013	0.073494	3.01111e-105	0.043354	0.003558	0.039796	0.468072	0.065662	1.01458e-12	0.004897	0.001729	0.003168	0.473785	0.011897	0	0.033501	0.025035	0.008466	0.140255	0.012897	1.52196e-27	0.027427	0.026849	0.000578		0.260928	0.01612	6.52232e-45	0.063559	0.062976	0.000583
Sleep	Daytime dozing / sleeping (narcolepsy)	0.26987	0.029803	1.36251e-19	0.003426	0.001691	0.001735	-0.014498	0.008014	0.0704222	0.026104	0.026096	8e-06	0.372371	0.040981	1.02252e-19	0.006994	0.003349	0.003645	0.162839	0.043635	0.000190047	0.002485	0.001915	0.00057	0.070492	0.011016	1.56178e-10	0.024931	0.024736	0.000195	-0.106464	0.01175	1.29101e-19	0.025846	0.025482	0.000364		-0.484405	0.015022	7.34515e-214	0.064138	0.061977	0.002161
Sleep	Sleep duration	0.005046	0.0165	0.759729	0.001639	0.001636	3e-06	0.012746	0.003925	0.00116564	0.026063	0.026039	2.4e-05	0.056923	0.024554	0.0204345	0.003439	0.003178	0.000261	-0.036532	0.022244	0.100519	0.002107	0.001991	0.000116	0.043917	0.005773	2.81014e-14	0.024911	0.024632	0.000279	-0.013866	0.005353	0.00959439	0.025552	0.025522	3e-05		0.064865	0.007442	0.000289008	0.062208	0.062049	0.000159
Social Connection	Frequency of friend/family visits (ranging from daily to never)	0.271732	0.013552	1.95784e-89	0.010371	0.001637	0.008734	0.222645	0.003396	0	0.035932	0.026189	0.009743	0.339391	0.018934	7.58398e-72	0.018022	0.003243	0.014779	0.201817	0.019514	4.54764e-25	0.006434	0.002007	0.004427	0.197658	0.004782	0	0.032897	0.024702	0.008195	0.247934	0.004822	0	0.037046	0.025668	0.011378		0.227491	0.006646	1.99822e-242	0.064746	0.062307	0.002439
Social Connection	Loneliness (0=no, 1=yes)	0.676651	0.035741	6.19013e-80	0.009144	0.001613	0.007531	0.277033	0.009626	3.94115e-182	0.027956	0.026095	0.001861	1.06533	0.050465	6.39315e-99	0.022299	0.003174	0.019125	0.334369	0.05065	4.0684e-11	0.003583	0.001781	0.001802	0.505334	0.014424	6.81614e-269	0.03037	0.024648	0.005722	0.102957	0.012956	1.91581e-15	0.025963	0.025689	0.000274		-0.955824	0.01935	0	0.067673	0.06256	0.005113
Social Connection	Able to confide (ranging from never to daily)	-0.272564	0.007815	1.67781e-266	0.029022	0.001661	0.027361	-0.085795	0.002024	0	0.030212	0.026096	0.004116	-0.332232	0.011238	4.35127e-192	0.048438	0.00326	0.045178	-0.210942	0.011313	1.34633e-77	0.015988	0.001841	0.014147	-0.112368	0.002709	0	0.03297	0.024604	0.008366	-0.052225	0.003067	5.18525e-65	0.026939	0.025674	0.001265		0.163029	0.003991	0	0.065736	0.062183	0.003553
Social Connection	Family relationship satisfaction	0.213683	0.028319	4.50687e-14	0.00585	0.002148	0.003702	0.204049	0.007074	5.69321e-183	0.031715	0.026146	0.005569	0.287911	0.038738	1.06715e-13	0.012344	0.00508	0.007264	0.132732	0.041374	0.00133633	0.002225	0.000899	0.001326	0.22318	0.010132	1.56573e-107	0.030057	0.023192	0.006865	0.185874	0.009887	7.58102e-79	0.031593	0.027093	0.0045		0.129934	0.014139	3.97521e-06	0.058054	0.057515	0.000539
Social Connection	Friendships satisfaction	0.198781	0.036165	3.87283e-08	0.003751	0.001744	0.002007	0.040974	0.008803	3.24806e-06	0.0245	0.024354	0.000146	0.344526	0.049473	3.3082e-12	0.011015	0.004483	0.006532	0.04328	0.052608	0.410689	0.000835	0.000747	8.8e-05	0.102584	0.012506	2.35412e-16	0.022623	0.02167	0.000953	-0.019105	0.012419	0.123954	0.025059	0.025029	3e-05		0.309841	0.017306	1.32045e-57	0.059357	0.057314	0.002043
Social Connection	Felt loved as a child	0.099017	0.028342	0.0004764	0.006067	0.005292	0.000775	-0.019058	0.006608	0.00392745	0.029414	0.029359	5.5e-05	0.03085	0.042431	0.467177	0.009541	0.009466	7.5e-05	0.150542	0.038228	8.21691e-05	0.005169	0.003394	0.001775	-0.051602	0.010205	4.26573e-07	0.03389	0.033506	0.000384	0.004028	0.008683	0.642693	0.026339	0.026336	3e-06		0.198057	0.011682	2.07833e-50	0.037305	0.03542	0.001885
Social Connection	Been in a confiding relationship (ranging from never to often)	-0.785764	0.018734	0	0.125552	0.00553	0.120022	-0.246395	0.004908	0	0.045877	0.029292	0.016585	-1.03283	0.032451	2.72088e-222	0.200169	0.010515	0.189654	-0.626944	0.02369	2.45571e-154	0.081494	0.003415	0.078079	-0.345226	0.007491	0	0.065601	0.033356	0.032245	-0.171775	0.006544	7.26489e-152	0.034376	0.026314	0.008062		0.35333	0.008908	0	0.045554	0.035092	0.010462
Social Connection	Number of people in household	-1.72696	0.030581	0	0.117759	0.001695	0.116064	-1.51769	0.006592	0	0.209779	0.026197	0.183582	-1.73058	0.044177	0	0.126068	0.003247	0.122821	-1.71675	0.042305	0	0.111659	0.001907	0.109752	-1.4101	0.00903	0	0.200198	0.024914	0.175284	-1.62916	0.009603	0	0.218152	0.025507	0.192645		0.207007	0.008049	9.60263e-132	0.063127	0.061748	0.001379
Substance Use	Current tobacco smoking	-0.767442	0.063567	1.46909e-33	0.006428	0.00171	0.004718	0.059943	0.008962	2.25592e-11	0.026219	0.026119	0.0001	-0.654899	0.078596	7.91587e-17	0.00783	0.003308	0.004522	-0.942294	0.107687	2.12714e-18	0.00702	0.001934	0.005086	0.078103	0.011867	4.66085e-11	0.024922	0.024718	0.000204	0.03619	0.013688	0.00819438	0.025528	0.025498	3e-05		-0.921374	0.018111	0	0.067321	0.061976	0.005345
Substance Use	Past tobacco smoking (ranging from smoked most days to never)	0.572357	0.017424	1.15863e-236	0.034714	0.002138	0.032576	0.03066	0.003274	7.59009e-21	0.025932	0.025713	0.000219	0.543024	0.023577	2.25183e-117	0.03685	0.003982	0.032868	0.603665	0.025974	1.7673e-119	0.034271	0.002124	0.032147	0.065633	0.004687	1.48852e-44	0.02536	0.024312	0.001048	-0.0032	0.004557	0.482542	0.025543	0.025541	2e-06		0.185076	0.006135	1.0827e-185	0.069574	0.067535	0.002039
Substance Use	Alcohol intake frequency (ranging from daily to never)	0.443087	0.01041	0	0.042345	0.001699	0.040646	-0.007686	0.002677	0.00408753	0.026131	0.026112	1.9e-05	0.432915	0.014653	7.96173e-192	0.04262	0.00328	0.03934	0.453641	0.014863	1.31092e-204	0.043751	0.001936	0.041815	0.060415	0.003954	1.05521e-52	0.025801	0.024693	0.001108	-0.063114	0.003618	3.71705e-68	0.026849	0.02552	0.001329		-0.47562	0.005	0	0.08046	0.062029	0.018431
Substance Use	Alcohol usually taken with meals	0.085653	0.056488	0.12944	0.003553	0.003426	0.000127	0.115461	0.01173	7.35585e-23	0.024772	0.02434	0.000432	-0.199981	0.071562	0.00519774	0.007434	0.006603	0.000831	0.595207	0.104683	1.30193e-08	0.005286	0.001158	0.004128	-0.106335	0.015345	4.22201e-12	0.024401	0.023969	0.000432	0.435768	0.01908	1.87492e-115	0.02819	0.023378	0.004812		2.65631	0.021978	0	0.108757	0.052298	0.056459
Substance Use	Alcohol intake versus 10 years previously	-0.096984	0.024076	5.61922e-05	0.001977	0.001534	0.000443	0.154421	0.005547	1.50808e-170	0.027422	0.025493	0.001929	-0.032075	0.035967	0.372508	0.003216	0.003171	4.5e-05	-0.150858	0.032645	3.81614e-06	0.003011	0.001882	0.001129	0.139403	0.008265	7.78872e-64	0.026078	0.024601	0.001477	0.166532	0.007482	9.20985e-110	0.027452	0.025081	0.002371		-0.651443	0.010384	0	0.067561	0.0588	0.008761
Substance Use	Frequency of heavy DIY in last 4 weeks	-0.12921	0.024899	2.11042e-07	0.00765	0.005835	0.001815	-0.015764	0.005339	0.00315226	0.024101	0.024049	5.2e-05	-0.225744	0.035837	2.99375e-10	0.007305	0.001676	0.005629	-0.031044	0.034819	0.37261	0.001433	0.00133	0.000103	-0.036062	0.006818	1.22858e-07	0.023522	0.023229	0.000293	0.017004	0.008598	0.0479593	0.023528	0.023474	5.4e-05		-0.025231	0.009431	7.46471e+11	0.045222	0.045184	3.8e-05
Substance Use	Duration of heavy DIY	-0.091675	0.017491	1.59556e-07	0.007676	0.005851	0.001825	-0.00479	0.003778	0.204865	0.024008	0.023998	1e-05	-0.18418	0.025154	2.43893e-13	0.009176	0.001671	0.007505	0.003211	0.024414	0.895374	0.001703	0.001701	2e-06	-0.040382	0.004867	1.05994e-16	0.023667	0.022947	0.00072	0.050357	0.005998	4.65773e-17	0.024799	0.023828	0.000971		0.045707	0.006755	1325.24	0.045825	0.045582	0.000243
Substance Use	Light smokers (0=no, 1=yes)	-1.21396	0.086831	2.04291e-44	0.027037	0.002569	0.024468	-0.186241	0.015077	4.73018e-35	0.027567	0.026269	0.001298	-1.1607	0.113579	1.62461e-24	0.026939	0.002329	0.02461	-1.28024	0.135289	2.99188e-21	0.025743	0.001466	0.024277	-0.235241	0.021748	2.8694e-27	0.025337	0.023207	0.00213	-0.140237	0.020876	1.84603e-11	0.028165	0.027444	0.000721		-0.698051	0.027563	3.86307e-127	0.066419	0.061475	0.004944
Substance Use	Likelihood of resuming smoking	-0.101781	0.138229	0.461535	0.004227	0.004109	0.000118	-0.123402	0.01932	1.68996e-10	0.023179	0.022786	0.000393	-0.022489	0.184465	0.902968	0.002576	0.002571	5e-06	-0.219552	0.207877	0.290894	0.012216	0.011669	0.000547	-0.131279	0.025702	3.26007e-07	0.024229	0.023764	0.000465	-0.11331	0.029294	0.000109732	0.021869	0.021556	0.000313		0.103911	0.039869	9.15327e+11	0.055767	0.055708	5.9e-05
Substance Use	Time from waking to first cigarette	0.004846	0.078095	0.950519	0.007751	0.007749	2e-06	0.03877	0.011485	0.000736046	0.029076	0.028743	0.000333	0.042522	0.101562	0.675446	0.00458	0.004383	0.000197	-0.056177	0.122745	0.647189	0.019094	0.018782	0.000312	-0.026026	0.0161	0.105992	0.022757	0.022608	0.000149	0.106886	0.016409	7.32669e-11	0.02633	0.023751	0.002579		0.676974	0.024238	1.20456e-155	0.069554	0.047068	0.022486
Substance Use	Difficulty not smoking for 1 day	0.03549	0.101276	0.726019	0.008208	0.008129	7.9e-05	-0.028172	0.014864	0.0580467	0.028936	0.028831	0.000105	-0.001864	0.13231	0.988757	0.005738	0.005738	0	0.087512	0.157593	0.578686	0.019283	0.01883	0.000453	0.007243	0.020472	0.723474	0.022422	0.022415	7e-06	-0.067986	0.021601	0.0016476	0.024605	0.024002	0.000603		-0.472963	0.031466	6.84978e-37	0.053407	0.046799	0.006608
Substance Use	Ever tried to stop smoking (ranging from no to yes, but not able to)	-0.527759	0.119188	9.51291e-06	0.01822	0.007227	0.010993	-0.223899	0.018721	5.78155e-33	0.031783	0.02788	0.003903	-0.626219	0.151344	3.50766e-05	0.018872	0.002682	0.01619	-0.364887	0.196193	0.0629081	0.023034	0.018188	0.004846	-0.216362	0.024682	1.8509e-18	0.027428	0.02359	0.003838	-0.233926	0.028726	3.84092e-16	0.027873	0.023848	0.004025		0.372463	0.03956	5.00251e-07	0.044013	0.041579	0.002434
Substance Use	Wants to stop smoking (ranging from definitely to definitely not)	0.523655	0.095194	3.77855e-08	0.024177	0.007265	0.016912	0.184568	0.015322	2.03446e-33	0.032096	0.0281	0.003996	0.567383	0.120287	2.39449e-06	0.024123	0.003277	0.020846	0.462563	0.156307	0.00308308	0.030613	0.018364	0.012249	0.2378	0.020179	4.69163e-32	0.030945	0.023939	0.007006	0.111741	0.023666	2.3391e-06	0.025298	0.023928	0.00137		-0.085173	0.032426	8.62623e+11	0.041639	0.041447	0.000192
Substance Use	Smoking status (never, previous, current)	-1.0672	0.035124	9.00369e-203	0.030147	0.001693	0.028454	-0.012562	0.005656	0.0263637	0.026088	0.026077	1.1e-05	-0.961836	0.046203	3.00064e-96	0.030161	0.003317	0.026844	-1.19321	0.054393	1.16169e-106	0.032055	0.001947	0.030108	-0.019016	0.007961	0.0169157	0.024722	0.024695	2.7e-05	-0.005397	0.008034	0.501764	0.025464	0.025462	2e-06		-0.780085	0.010955	0	0.072186	0.061738	0.010448
Substance Use	Alcohol drinker status (never, previous, current)	-0.894898	0.023776	0	0.024756	0.001693	0.023063	-0.101249	0.009922	1.89298e-24	0.026338	0.026109	0.000229	-1.04506	0.038069	6.62846e-166	0.02756	0.003269	0.024291	-0.810723	0.030219	1.50769e-158	0.024807	0.001961	0.022846	-0.292174	0.016454	1.51998e-70	0.026114	0.024697	0.001417	-0.000244	0.012602	0.984525	0.025512	0.025512	0		0.753379	0.018992	0	0.065274	0.062016	0.003258
Substance Use	Ever smoked (0=no, 1=yes)	-1.12924	0.03404	2.54987e-241	0.028361	0.001693	0.026668	-0.045812	0.007884	6.22029e-09	0.026154	0.026077	7.7e-05	-1.08425	0.047972	4.17803e-113	0.028577	0.003317	0.02526	-1.16973	0.048504	1.68988e-128	0.029717	0.001947	0.02777	-0.109372	0.011565	3.17643e-21	0.025124	0.024697	0.000427	0.009632	0.010754	0.370458	0.025464	0.025461	3e-06		-0.286188	0.015214	6.63531e-65	0.062463	0.061727	0.000736
Substance Use	Ever addicted to any substance or behaviour	-0.311181	0.121757	0.0105959	0.005795	0.005355	0.00044	0.277917	0.025306	4.65271e-28	0.030049	0.029272	0.000777	-0.308891	0.16854	0.0668403	0.010252	0.00973	0.000522	-0.314197	0.176095	0.074384	0.003745	0.003366	0.000379	0.232215	0.035799	8.77852e-11	0.034102	0.033475	0.000627	0.324268	0.035764	1.22367e-19	0.027141	0.026209	0.000932		0.126563	0.048091	8.49577e+11	0.035714	0.035668	4.6e-05
Substance Use	Alcohol consumption on a typical drinking day (ranging from 1 to 10 or more)	-0.346905	0.034742	1.77185e-23	0.013866	0.005141	0.008725	0.057946	0.006449	2.59033e-19	0.028437	0.027864	0.000573	-0.251394	0.041526	1.41414e-09	0.015343	0.008779	0.006564	-0.538938	0.064309	5.27339e-17	0.016219	0.003488	0.012731	0.033195	0.008569	0.000107184	0.032584	0.032343	0.000241	0.090188	0.009778	2.87795e-20	0.02555	0.024473	0.001077		-0.198522	0.011588	1.01731e-51	0.035254	0.033156	0.002098
Substance Use	Frequency of failure to fulfil normal expectations due to drinking alcohol in last year	-0.252731	0.151216	0.0946581	0.012928	0.012379	0.000549	0.094441	0.022746	3.29575e-05	0.025354	0.025161	0.000193	-0.161886	0.172572	0.348205	0.011118	0.010851	0.000267	-0.481033	0.308557	0.119002	0.014142	0.012731	0.001411	0.086247	0.030859	0.00519203	0.029123	0.028955	0.000168	0.104098	0.033661	0.00198489	0.019627	0.019403	0.000224		0.002266	0.042523	9.57508e+13	0.024081	0.024081	0
Substance Use	Ever taken cannabis (ranging from no to >100 times)	-0.839361	0.061195	8.11717e-43	0.027418	0.00534	0.022078	0.153519	0.006209	5.72566e-135	0.033269	0.029372	0.003897	-0.706085	0.072086	1.18238e-22	0.033143	0.009664	0.023479	-1.07059	0.112176	1.37636e-21	0.025431	0.003421	0.02201	0.112932	0.008651	6.07529e-39	0.036003	0.033487	0.002516	0.196986	0.008915	3.42445e-108	0.031844	0.026375	0.005469		0.457129	0.012141	0	0.044705	0.035496	0.009209
Substance Use	Frequency of cannabis use (ranging from <1 per month to every day)	-0.580128	0.145002	6.31244e-05	0.029635	0.01405	0.015585	0.056242	0.01265	8.75397e-06	0.015712	0.015196	0.000516	-0.684071	0.186963	0.000253341	0.030697	0.008621	0.022076	-0.381382	0.230305	0.0977247	0.012501	0.005922	0.006579	0.075684	0.017212	1.09739e-05	0.016052	0.015038	0.001014	0.033509	0.018662	0.0725646	0.014385	0.014217	0.000168		-0.05411	0.021192	1.0676e+12	0.002126	0.001918	0.000208
Substance Use	Type of tobacco currently smoked: cigarettes	0.304736	0.197022	0.121934	0.009089	0.007729	0.00136	0.024187	0.029458	0.411597	0.027915	0.027896	1.9e-05	0.254501	0.219971	0.247283	0.003697	0.002455	0.001242	0.497371	0.471888	0.291882	0.020918	0.019148	0.00177	0.067975	0.035334	0.0543863	0.02413	0.023947	0.000183	-0.074414	0.05256	0.156838	0.023667	0.023548	0.000119		0.251564	0.063167	6.83279e+09	0.042473	0.042042	0.000431
Substance Use	Type of tobacco currently smoked: hand-rolled cigarettes	-0.722091	0.244996	0.00320508	0.013306	0.007729	0.005577	0.023372	0.030737	0.447018	0.027912	0.027896	1.6e-05	-0.727059	0.277561	0.00880708	0.009669	0.002455	0.007214	-0.698344	0.521845	0.180824	0.022191	0.019148	0.003043	0.006385	0.037512	0.864836	0.023948	0.023947	1e-06	0.056521	0.053481	0.290579	0.023615	0.023548	6.7e-05		-0.943106	0.06631	8.87267e-32	0.047518	0.042042	0.005476
Substance Use	Lifetime cannabis use (0=no, 1=yes)	-1.52721	0.101439	3.18157e-51	0.025969	0.00534	0.020629	0.382928	0.014959	1.57882e-144	0.033589	0.029372	0.004217	-1.29633	0.127353	2.45926e-24	0.029172	0.009664	0.019508	-1.86459	0.171616	1.69362e-27	0.025848	0.003421	0.022427	0.288841	0.021974	1.82626e-39	0.036062	0.033487	0.002575	0.463704	0.02039	1.75005e-114	0.032225	0.026375	0.00585		1.26881	0.028175	0	0.048615	0.035496	0.013119
Substance Use	Smoking cessation	0.173001	0.089533	0.0533281	0.004726	0.004329	0.000397	0.152778	0.013351	2.54241e-30	0.026241	0.025586	0.000655	0.181776	0.113985	0.110773	0.001435	0.000966	0.000469	0.156197	0.144462	0.279594	0.009417	0.009121	0.000296	0.240656	0.018089	2.20163e-40	0.028247	0.026555	0.001692	0.049633	0.019852	0.0124153	0.024026	0.02396	6.6e-05		-1.25419	0.027121	0	0.059895	0.050194	0.009701
Substance Use	Smoking initiation (0=no, 1=yes)	-1.55939	0.085942	1.41779e-73	0.016314	0.001579	0.014735	-0.141596	0.012963	8.90094e-28	0.026729	0.026318	0.000411	-1.39408	0.110687	2.25476e-36	0.016522	0.001922	0.0146	-1.76895	0.137039	4.03714e-38	0.016958	0.001949	0.015009	-0.199084	0.018526	6.16577e-27	0.022296	0.02139	0.000906	-0.084352	0.018112	3.20473e-06	0.027085	0.026951	0.000134		-0.11829	0.023657	5.7291e+07	0.069894	0.069817	7.7e-05
Substance Use	Age started smoking in former smokers	0.172995	0.048748	0.000387006	0.006344	0.003781	0.002563	0.22724	0.007545	2.70176e-199	0.031526	0.023077	0.008449	0.242113	0.062796	0.000115462	0.007743	0.002669	0.005074	0.077352	0.077375	0.317461	0.011693	0.01119	0.000503	0.207525	0.01058	1.16591e-85	0.03112	0.02443	0.00669	0.2478	0.010758	2.11119e-117	0.032086	0.021435	0.010651		0.903307	0.015311	0	0.083854	0.055338	0.028516
Substance Use	Number of cigarettes previously smoked daily	0.126755	0.054003	0.0189157	0.004912	0.003647	0.001265	0.09713	0.008265	6.89485e-32	0.02475	0.023384	0.001366	0.069969	0.068713	0.308547	0.002131	0.001678	0.000453	0.230758	0.088196	0.00888531	0.014496	0.011225	0.003271	0.069806	0.010352	1.54611e-11	0.025712	0.024843	0.000869	0.146935	0.01382	2.12222e-26	0.024114	0.021793	0.002321		-0.470439	0.015997	2.46845e-175	0.065805	0.058231	0.007574
Substance Use	Age stopped smoking	0.017402	0.05708	0.76046	0.004232	0.004211	2.1e-05	0.141807	0.008707	1.21318e-59	0.025551	0.022978	0.002573	0.084982	0.074847	0.256204	0.003056	0.002554	0.000502	-0.083659	0.08863	0.345213	0.011871	0.011397	0.000474	0.140086	0.011735	7.58702e-33	0.026888	0.024323	0.002565	0.143918	0.012991	1.59754e-28	0.02393	0.021348	0.002582		-0.536592	0.015973	3.47289e-232	0.064455	0.055023	0.009432
Substance Use	Number of unsuccessful stop-smoking attempts	-0.220037	0.080126	0.00603044	0.006735	0.004446	0.002289	-0.041778	0.008751	1.80642e-06	0.023338	0.023089	0.000249	-0.1732	0.09063	0.0559954	0.005074	0.003191	0.001883	-0.342235	0.159966	0.0324011	0.015275	0.01192	0.003355	-0.047179	0.01089	1.47539e-05	0.024806	0.024419	0.000387	-0.031697	0.014735	0.0314673	0.021565	0.021457	0.000108		0.037666	0.016017	1.86942e+12	0.055324	0.055273	5.1e-05
Substance Use	Age started smoking in current smokers	0.212481	0.066937	0.00150179	0.012292	0.007492	0.0048	0.155207	0.012481	1.68194e-35	0.031985	0.027901	0.004084	0.265732	0.081051	0.00104324	0.010113	0.001949	0.008164	0.113179	0.119111	0.342012	0.01944	0.018263	0.001177	0.143869	0.017021	2.85647e-17	0.02755	0.024071	0.003479	0.16813	0.018322	4.46554e-20	0.028257	0.023356	0.004901		0.737032	0.027841	6.64974e-139	0.060816	0.041794	0.019022
Substance Use	Number of cigarettes currently smoked daily (current cigarette smokers)	0.027604	0.089585	0.757979	0.00803	0.00797	6e-05	0.011813	0.013811	0.392348	0.028909	0.028887	2.2e-05	0.00682	0.111678	0.951305	0.004466	0.004462	4e-06	0.074126	0.151542	0.624739	0.019112	0.018772	0.00034	0.006758	0.017501	0.699396	0.02203	0.022021	9e-06	0.020014	0.0225	0.373729	0.024619	0.024571	4.8e-05		-0.558912	0.029201	3.32186e-67	0.05772	0.046997	0.010723
Substance Use	Average weekly intake of other alcoholic drinks	0.035642	0.034484	0.301327	0.005493	0.00536	0.000133	0.002781	0.007206	0.699509	0.022542	0.02254	2e-06	0.031278	0.048649	0.520272	0.004312	0.004224	8.8e-05	0.040534	0.04885	0.406662	0.001579	0.001369	0.00021	0.033698	0.010344	0.0011227	0.021634	0.021451	0.000183	-0.023452	0.010212	0.0216422	0.023681	0.023575	0.000106		-0.170286	0.014481	6.61002e-18	0.049833	0.04859	0.001243
Substance Use	Age when last took cannabis	-0.199217	0.109625	0.069178	0.018134	0.0157	0.002434	0.073932	0.012509	3.41856e-09	0.01596	0.015077	0.000883	-0.183811	0.130234	0.15813	0.011596	0.009311	0.002285	-0.236755	0.203508	0.24468	0.009097	0.006228	0.002869	0.107702	0.017155	3.42469e-10	0.016924	0.014911	0.002013	0.035866	0.018294	0.0499295	0.014391	0.014198	0.000193		-0.300184	0.020613	6.85197e-34	0.00887	0.002367	0.006503
Substance Use	Age at smoking initiation	0.188176	0.038984	1.38627e-06	0.00748	0.004211	0.003269	0.200991	0.006332	4.11696e-221	0.032514	0.025651	0.006863	0.244003	0.049042	6.51141e-07	0.007067	0.00135	0.005717	0.100875	0.064217	0.116218	0.01071	0.009824	0.000886	0.18643	0.008792	8.76327e-100	0.034084	0.028408	0.005676	0.216612	0.009117	8.77867e-125	0.030455	0.0221	0.008355		0.816019	0.013412	0	0.068144	0.044767	0.023377
Substance Use	Cigarettes per day	0.090675	0.046453	0.0509406	0.004412	0.003778	0.000634	0.071106	0.00709	1.13434e-23	0.026706	0.025975	0.000731	0.04399	0.058474	0.451875	0.001597	0.001423	0.000174	0.181542	0.077398	0.018999	0.011897	0.00992	0.001977	0.044576	0.008869	5.00965e-07	0.029057	0.028707	0.00035	0.119757	0.011871	6.24353e-24	0.024073	0.022518	0.001555		-0.407425	0.014051	2.54473e-170	0.052588	0.046956	0.005632
Substance Use	Alcohol use in glasses per week	-0.427023	0.051303	8.53462e-17	0.0147	0.004955	0.009745	0.081284	0.007037	7.30996e-31	0.023777	0.022765	0.001012	-0.383154	0.057681	3.0808e-11	0.015634	0.005168	0.010466	-0.572873	0.109404	1.63832e-07	0.011209	0.001624	0.009585	0.02934	0.008664	0.000707924	0.022352	0.022182	0.00017	0.188798	0.012163	2.43444e-54	0.027016	0.023294	0.003722		-0.075277	0.013636	3.38785e+06	0.054224	0.053999	0.000225
Traumatic Experiences	Felt hated by family member as a child	-0.086815	0.036897	0.018628	0.005638	0.005279	0.000359	0.028551	0.00825	0.000538826	0.029453	0.029375	7.8e-05	-0.011516	0.058907	0.845008	0.009582	0.009577	5e-06	-0.13005	0.047318	0.00598827	0.004278	0.003387	0.000891	0.083952	0.014061	2.36194e-09	0.033999	0.033473	0.000526	0.000517	0.010208	0.959578	0.026385	0.026385	0		-0.050747	0.015048	7.45645e+10	0.035567	0.035492	7.5e-05
Traumatic Experiences	Physically abused by family as a child	-0.361706	0.051773	2.82059e-12	0.009016	0.00534	0.003676	-0.12719	0.010102	2.38219e-36	0.030463	0.029372	0.001091	-0.527563	0.086636	1.13323e-09	0.016635	0.009665	0.00697	-0.249794	0.063847	9.13863e-05	0.005295	0.003375	0.00192	-0.149991	0.015417	2.26487e-22	0.034995	0.033493	0.001502	-0.109965	0.01336	1.86207e-16	0.027194	0.026372	0.000822		-0.233907	0.017008	5.1923e-29	0.036809	0.035569	0.00124
Traumatic Experiences	Sexually molested as a child	-0.054474	0.054033	0.313378	0.005517	0.005452	6.5e-05	-0.013932	0.012706	0.272862	0.029437	0.029429	8e-06	-0.37723	0.148413	0.0110298	0.010676	0.009512	0.001164	0.017246	0.057505	0.764247	0.003553	0.003543	1e-05	0.060462	0.025274	0.0167457	0.033746	0.033661	8.5e-05	-0.037843	0.014736	0.0102296	0.026408	0.026329	7.9e-05		-0.041575	0.022467	6.42518e+12	0.035552	0.035529	2.3e-05
Traumatic Experiences	Someone to take to doctor when needed as a child	0.147495	0.044468	0.000910273	0.005871	0.005108	0.000763	0.056092	0.009477	3.24195e-09	0.02958	0.029342	0.000238	0.043718	0.061441	0.476749	0.009274	0.009199	7.5e-05	0.235538	0.063638	0.000214586	0.005177	0.003384	0.001793	-0.006672	0.014034	0.634506	0.03355	0.033547	3e-06	0.104421	0.012865	4.78319e-16	0.027087	0.026271	0.000816		0.587644	0.015561	0	0.044777	0.035468	0.009309
Traumatic Experiences	Experienced belittlement (ranging from never to very often)	-1.43404	0.100692	5.03894e-46	0.039096	0.005449	0.033647	-0.123198	0.00754	5.1108e-60	0.031275	0.029433	0.001842	-1.19536	0.159469	6.5857e-14	0.026573	0.00969	0.016883	-1.55557	0.130931	1.48913e-32	0.050177	0.0035	0.046677	-0.090857	0.015303	2.89946e-09	0.034269	0.033718	0.000551	-0.132969	0.008668	4.15351e-53	0.029197	0.026309	0.002888		0.019287	0.01268	1.28231e+13	0.035508	0.035492	1.6e-05
Traumatic Experiences	Experienced sexual interference (ranging from never to very often)	-1.64817	0.25372	8.24814e-11	0.012895	0.005485	0.00741	-0.154074	0.016797	4.62111e-20	0.030017	0.029421	0.000596	-0.341714	0.364923	0.349068	0.00991	0.009754	0.000156	-1.99534	0.33057	1.57904e-09	0.017271	0.003481	0.01379	0.337608	0.061451	3.93168e-08	0.034096	0.033656	0.00044	-0.188254	0.017706	2.11698e-26	0.027777	0.02633	0.001447		0.012084	0.027309	6.58126e+13	0.035468	0.035466	2e-06
Traumatic Experiences	Been in serious accident believed to be life-threatening	-0.120248	0.088152	0.172534	0.005416	0.005298	0.000118	0.091208	0.020388	7.69293e-06	0.029525	0.029395	0.00013	-0.318447	0.125262	0.0110139	0.010627	0.009628	0.000999	0.105959	0.122569	0.38732	0.00348	0.003402	7.8e-05	0.02113	0.027218	0.437552	0.03356	0.033551	9e-06	0.182435	0.030707	2.82997e-09	0.026766	0.026365	0.000401		0.480378	0.036903	1.02465e-24	0.036662	0.035552	0.00111
Traumatic Experiences	Been involved in combat or exposed to war-zone	-0.093606	0.147129	0.524632	0.005327	0.005302	2.5e-05	0.028574	0.034946	0.413544	0.029404	0.029399	5e-06	-0.851787	0.244069	0.000483118	0.011903	0.009604	0.002299	0.873586	0.180615	1.31996e-06	0.005306	0.003402	0.001904	-0.188839	0.042485	8.7944e-06	0.033902	0.033592	0.00031	0.597054	0.062909	2.29332e-21	0.027324	0.026349	0.000975		-0.080729	0.060844	1.84574e+13	0.035551	0.035539	1.2e-05
Traumatic Experiences	Victim of physically violent crime	0.09899	0.062021	0.110473	0.005525	0.005373	0.000152	0.304056	0.015201	5.31286e-89	0.031953	0.029389	0.002564	-0.035817	0.087599	0.682631	0.009738	0.009714	2.4e-05	0.238602	0.086277	0.00568292	0.004214	0.003437	0.000777	0.22494	0.021125	1.77963e-26	0.035306	0.033621	0.001685	0.389411	0.021814	2.8163e-71	0.029875	0.026302	0.003573		0.445874	0.028426	2.11449e-41	0.037152	0.035541	0.001611
Traumatic Experiences	Witnessed sudden violent death	-0.271963	0.080348	0.000712216	0.006116	0.005361	0.000755	-0.026584	0.017928	0.138111	0.029414	0.029399	1.5e-05	-0.702747	0.123301	1.20212e-08	0.015333	0.009728	0.005605	0.16883	0.103471	0.10275	0.003666	0.003394	0.000272	-0.15402	0.02394	1.24733e-10	0.034193	0.033553	0.00064	0.143834	0.026921	9.15202e-08	0.026702	0.026376	0.000326		0.120753	0.031616	1.33816e+10	0.035609	0.035514	9.5e-05
Traumatic Experiences	Victim of sexual assault	-0.41854	0.084704	7.764e-07	0.007327	0.005659	0.001668	0.088367	0.017906	8.01156e-07	0.029436	0.029275	0.000161	-0.658913	0.196354	0.000791528	0.012035	0.010075	0.00196	-0.350295	0.094551	0.000211549	0.005209	0.003588	0.001621	0.114264	0.035616	0.00133566	0.03366	0.033507	0.000153	0.081301	0.020708	8.63236e-05	0.026361	0.02618	0.000181		0.446763	0.032188	8.94616e-30	0.036656	0.03538	0.001276
Traumatic Experiences	Childhood sunburn occasions	-0.08495	0.020676	3.97889e-05	0.001955	0.001398	0.000557	-0.015479	0.004412	0.000450328	0.025043	0.025006	3.7e-05	-0.156732	0.030534	2.85146e-07	0.004826	0.002781	0.002045	-0.012478	0.027867	0.654319	0.002127	0.002115	1.2e-05	-0.03804	0.006031	2.84099e-10	0.023643	0.023378	0.000265	0.011433	0.006465	0.0769745	0.025235	0.025218	1.7e-05		0.546953	0.00853	0	0.075676	0.064454	0.011222
Beta = beta coefficients, SE= standard error, R2 = total variance explained by the model including the predictor and age, sex, age2, age by sex and year of birth, R2 base model = total variance explained by the model excluding the predictor, R2 difference = difference between R2 with and without predictor.
**Note that there were too few female participants who had nonzero numbers of ‘lifetime number of same-sex sexual partners’, so this estimate is missing.

## Sheet: Tab 3 sign assoc per domai
Tab 3. Number and percentage of significant phenotypic associations with sexlessness per domain.
	Females				Males
Category	#phenotypes	# significant associations (p<0.0002)	# non-significant associations (p>0.0002)	% significant	#phenotypes	# significant associations (p<0.0002)	# non-significant associations (p>0.0002)	% significant
Cognition	4	3	1	75	4	1	3	25
Diet	2	0	2	0	2	1	1	50
Exercise	15	8	7	53.3333	15	7	8	46.6667
General	17	11	6	64.7059	17	7	10	41.1765
Health	60	40	21	66.6667	61	41	20	67.2131
Income	5	3	2	60	5	3	2	60
Indoor/Outdoor Activities	10	8	2	80	10	9	1	90
Mental Health	43	19	24	44.186	43	21	22	48.8372
Occupation	12	9	3	75	12	7	5	58.3333
Risk Taking	4	3	1	75	4	3	1	75
Sexuality & Reproduction	8	4	4	50	4	3	1	75
Sleep	7	5	2	71.4286	7	5	2	71.4286
Social Connection	8	7	1	87.5	8	7	1	87.5
Substance Use	37	19	18	51.3514	37	18	19	48.6486
Traumatic Experiences	12	5	7	41.6667	12	4	8	33.3333

## Sheet: Tab 4. Ancient DNA
Tab 4. Input data for the the Ancient DNA analysis.
Time Bin (Years Before Present)	Number Genotyped	Number Missing	Missingness Fraction
0-2000	3476	1216	0.35
2000-4000	2008	814	0.4054
4000-6000	1877	856	0.456
6000-8000	1245	488	0.392
8000-10000	136	53	0.3897
10000-12000	61	31	0.5082
Total	3458	8803

## Sheet: Tab 5. Sibling analyses
Tab 5: Parameter estimates of within- and between-family polygenic score analyses.
Model 1 (individual-level as fixed effect):	Beta	SE	T	p-value	M_R2	C_R2	N
	0.0160476	0.00520458	3.08337	0.0020484	0.000265621	0.125444	38620
Model 2 (between-family fixed effects added):	W.Beta	W.SE	W.T	W.p-value	B.Beta	B.SE	B.T	B.p-value	M_R2	C_R2	N
	0.0148587	0.0101259	1.46738	0.14229	0.0164745	0.00606741	2.71524	0.00662855	0.000268298	0.125432	38620
Unrounded beta-within / unrounded beta-between = 0.01485866 / 0.01604763 = 0.9259099 -> Reduction of 7.4%.
Legend: N = number of sibling pairs; Beta/W.Beta/B.Beta = standardized regression coefficient (W. = within-family, B. = between-family); SE/W.SE/B.SE = standard error; T/W.T/B.T = test statistic; p-value/W.p-value/B.p-value = significance; M_R2 = marginal R² (variance explained by fixed effects); C_R2 = conditional R² (variance explained by fixed and random effects).

## Sheet: Tab 6. PGS analyses
Tab 6. Results of the polygenic score analyses for sexlessness. Correlation is between model fit in 'gee' and the residuals supplied as dependent variable (having already had platform/instrumental variables and sex effect (sex-pooled case only) regressed out to avoid having binary covariates in the 'gee' model).
		Initial phenotype			Phenotype supplied to 'gee' (as predicted variable) after regressing against binary predictors in 'lm' (instrumental variables; sex in sex-pooled version)			Coefficient for 'PRS' in 'gee' regression against continuous predictors: sexlessness PRS, PCs, age, birth year etc.				Final residuals from 'gee'
Phenotype	Sample	Initial mean	Initial variance	Initial sd	Mean before 'gee'	Variance before 'gee'	sd before 'gee'	Slope	SE	z	p-value	Mean after 'gee'	Variance after 'gee'	sd after 'gee'
Current Partner (0=yes, 1=no)	Sexes pooled	0.234703	0.179631	0.423829	-7.08287e-17	0.17936	0.423509	-0.371843	3.80172	-0.0978092	0.9219	8.00808e-05	0.17316	0.416126
Current Partner (0=yes, 1=no)	Males	0.229429	0.176824	0.420505	-3.68455e-17	0.176527	0.420151	-2.00774	5.62577	-0.356882	0.7212	-6.30528e-05	0.167043	0.408709
Current Partner (0=yes, 1=no)	Females	0.238201	0.181483	0.426009	-4.26203e-17	0.180771	0.425172	4.04406	5.90505	0.684847	0.4935	-3.08824e-05	0.17466	0.417923
Ever had committed relationship (0=yes, 1=no)	Sexes pooled	0.0771498	0.0712052	0.266843	-5.50315e-18	0.0710544	0.26656	7.95631	2.98795	2.66279	0.007749	0.000146382	0.0685328	0.261788
Ever had committed relationship (0=yes, 1=no)	Males	0.0913858	0.0830551	0.288193	-1.25313e-17	0.0829331	0.287981	5.66238	4.33397	1.30651	0.19138	8.32992e-05	0.077877	0.279064
Ever had committed relationship (0=yes, 1=no)	Females	0.0667758	0.0623282	0.249656	-3.86334e-17	0.0623041	0.249608	8.27079	4.41384	1.87383	0.06096	0.000727196	0.0603978	0.24576
Number of relationships that lasted 3 months	Sexes pooled	0.011324	0.905538	0.951597	-1.23895e-17	0.90502	0.951325	-63.3193	20.2702	-3.12376	0.001785	-0.00134454	0.81426	0.902363
Number of relationships that lasted 3 months	Males	0.0122898	0.89538	0.946245	0.0122898	0.89538	0.946245	-18.1669	27.8218	-0.652974	0.513756	-0.00330206	0.788548	0.888002
Number of relationships that lasted 3 months	Females	0.0112661	0.904997	0.951313	0.0112661	0.904997	0.951313	-81.0297	31.4291	-2.57817	0.0099316	-0.00295155	0.822509	0.906923
Having had sex partner (0=yes, 1=no)	Sexes pooled	0.0230155	0.0224884	0.149961	1.24133e-17	0.0223206	0.149401	3.49313	1.79398	1.94714	0.051522	0.000101062	0.0220259	0.148411
Having had sex partner (0=yes, 1=no)	Males	0.0241532	0.0235764	0.153546	-5.8609e-18	0.0232436	0.152459	4.35354	2.65697	1.63853	0.101317	0.000596859	0.0229126	0.151369
Having had sex partner (0=yes, 1=no)	Females	0.0221815	0.0216939	0.147289	1.81063e-18	0.0216116	0.147009	9.87416	3.06396	3.22268	0.0012698	7.28208e-05	0.02124	0.14574
Number of sex partners	Sexes pooled	0.00678385	0.952294	0.975855	2.07403e-17	0.935749	0.967341	-77.1018	21.6374	-3.56336	0.00036608	-0.000807005	0.882517	0.939424
Number of sex partners	Males	0.00557233	0.946347	0.972803	0.00557233	0.946347	0.972803	-59.8407	30.5147	-1.96104	0.049879	-0.00171334	0.869398	0.932415
Number of sex partners	Females	0.00765335	0.949405	0.974374	0.00765335	0.949405	0.974374	-57.632	35.1354	-1.64028	0.10094	-0.00477314	0.910174	0.954031
Age at first intercourse	Sexes pooled	0.00263352	0.975757	0.987804	5.58573e-18	0.97279	0.986301	82.351	13.5014	6.09942	1.06467e-09	0.00677507	0.881356	0.938805
Age at first intercourse	Males	0.00219491	0.97477	0.987305	0.00219491	0.97477	0.987305	61.3567	18.2767	3.3571	0.00078764	0.00954773	0.887625	0.942139
Age at first intercourse	Females	0.00324509	0.970766	0.985275	0.00324509	0.970766	0.985275	118.067	21.3305	5.53516	3.10873e-08	0.000370714	0.87357	0.934649
Asexuality (0=no, 1=yes)	Sexes pooled	0.00229384	0.00228884	0.0478418	-5.57881e-18	0.00228817	0.0478348	-0.248609	0.624302	-0.398219	0.69048	-4.86306e-07	0.00228554	0.0478073
Asexuality (0=no, 1=yes)	Males	0.0016269	0.00162469	0.0403075	1.01923e-18	0.00162403	0.0402992	0.0413601	0.893119	0.0463097	0.96275	-1.52908e-06	0.0016191	0.040238
Asexuality (0=no, 1=yes)	Females	0.00278275	0.00277555	0.0526835	-8.54291e-18	0.00277537	0.0526818	-0.412333	1.04587	-0.39425	0.693433	-3.20409e-06	0.00277169	0.0526468
Sociosexuality	Sexes pooled	-0.0335123	0.822009	0.906647	8.25979e-17	0.714547	0.845309	8.05656	20.7985	0.387362	0.69846	-0.00130366	0.708733	0.841863
Sociosexuality	Males	-0.0109813	0.90243	0.949963	-0.0109813	0.90243	0.949963	1.66691	35.6562	0.0467496	0.96275	0.000726854	0.885315	0.940912
Sociosexuality	Females	-0.0465772	0.76578	0.875089	-0.0465772	0.76578	0.875089	31.0001	31.6751	0.978689	0.32772	-0.00240562	0.753803	0.868218
Physical attractiveness	Sexes pooled	-0.000238092	0.983904	0.991919	-3.54258e-17	0.967901	0.98382	-8.80998	23.5625	-0.373898	0.708478	0.0042896	0.957717	0.97863
Physical attractiveness	Males	-0.000845847	0.977039	0.988453	-0.000845847	0.977039	0.988453	-27.0797	38.9639	-0.694995	0.48705	0.0148877	0.952698	0.976063
Physical attractiveness	Females	0.000126786	0.981409	0.990661	0.000126786	0.981409	0.990661	30.0948	34.8822	0.862754	0.388247	0.00894095	0.968088	0.983914
Rated Facial Attractiveness	Sexes pooled	-4.95227e-06	0.985856	0.992903	-4.53322e-17	0.985005	0.992474	26.993	31.723	0.850897	0.394827	0.00090418	0.884331	0.940389
Rated Facial Attractiveness	Males	8.20736e-05	0.978361	0.989121	8.20736e-05	0.978361	0.989121	-59.8745	40.0134	-1.49636	0.134559	0.00419482	0.865975	0.930578
Rated Facial Attractiveness	Females	3.89843e-06	0.979504	0.989699	3.89843e-06	0.979504	0.989699	31.4304	47.2536	0.665144	0.505958	-0.00282886	0.868389	0.931874
Romantically desirable	Sexes pooled	0.00680573	0.868983	0.932192	-8.95229e-17	0.866625	0.930927	4.30516	21.8936	0.19664	0.844141	-0.00133025	0.859626	0.92716
Romantically desirable	Males	0.00634357	0.87315	0.934425	0.00634357	0.87315	0.934425	14.6636	35.0005	0.418956	0.675216	-0.000891463	0.860198	0.927469
Romantically desirable	Females	0.00673251	0.860019	0.927372	0.00673251	0.860019	0.927372	-0.0938163	32.2101	-0.00291263	0.997926	-0.00261923	0.848988	0.921405
gee; Generalized estimating equation
SE; standard error of the slope

## Sheet: Tab 7. Rgs sexlessness
Tab 7. Genetic correlations (rg) of sexlessness with a range of phenotypes.
	trait	rg	se	z	p-value	p-value (FDR corrected)	Category	Abbreviations used in Fig 6b
Sexes pooled	Birth weight	0.1224	0.059476	2.058	0.03959	0.0860508	Anthropomorphic	Brth Weight
Sexes pooled	BMI	-0.1109	0.044975	-2.4663	0.013653	0.0377375	Anthropomorphic	BMI
Sexes pooled	Body Fat	-0.1676	0.073074	-2.2935	0.021821	0.0542219	Anthropomorphic	Body Fat
Sexes pooled	Height	0.058	0.040976	1.4164	0.15664	0.248603	Anthropomorphic	Height
Sexes pooled	Hip-circumference	-0.0105	0.048927	-0.21437	0.83026	0.895807	Anthropomorphic	Hip
Sexes pooled	Waist-circumference	-0.0994	0.048414	-2.0532	0.040053	0.0860508	Anthropomorphic	Waist
Sexes pooled	Waist-Hip Ratio	-0.174	0.055107	-3.1576	0.0015907	0.00584048	Anthropomorphic	WHR
Sexes pooled	Asthma (adult onset)	-0.0664	0.058794	-1.1295	0.25869	0.358041	Autoimmune	Asth adult
Sexes pooled	Asthma (childhood onset)	0.038	0.056545	0.67198	0.5016	0.593884	Autoimmune	Asth child
Sexes pooled	Atopic Dermatitis	-0.128	0.11339	-1.1286	0.25907	0.358041	Autoimmune	AD
Sexes pooled	Crohn's Disease	0.1559	0.064938	2.4005	0.016372	0.0428459	Autoimmune	Crohn
Sexes pooled	Inflammatory Bowel Disease	0.091	0.066748	1.3633	0.17279	0.269027	Autoimmune	IBS
Sexes pooled	Lupus	-0.0081	0.097068	-0.083907	0.93313	0.95443	Autoimmune	Lupus
Sexes pooled	Reumathoid Arthritis	-0.0504	0.076448	-0.65913	0.50982	0.597218	Autoimmune	RA
Sexes pooled	Ulcerative Colitis	-0.0054	0.078576	-0.068818	0.94513	0.95443	Autoimmune	Ulc Col
Sexes pooled	Coronary Artery Disease	-0.2053	0.08586	-2.3917	0.016772	0.0434307	Cardiovascular	CAD
Sexes pooled	HDL Cholesterol	0.1009	0.041823	2.4117	0.015878	0.0423199	Cardiovascular	HDL
Sexes pooled	LDL Cholesterol	-0.1208	0.05294	-2.2817	0.022505	0.0553623	Cardiovascular	LDL
Sexes pooled	Myocardial Infarction	-0.247	0.12939	-1.9088	0.056291	0.112582	Cardiovascular	MI
Sexes pooled	Total Cholesterol	-0.0936	0.047992	-1.9511	0.051044	0.107323	Cardiovascular	Chol total
Sexes pooled	Triglycerides	-0.0544	0.047117	-1.1547	0.24821	0.350918	Cardiovascular	Triglyc
Sexes pooled	Type-2 Diabetes	-0.1296	0.096172	-1.3471	0.17796	0.272577	Cardiovascular	T2D
Sexes pooled	Adult IQ	0.4938	0.049435	9.989	1.7035e-23	1.04765e-21	Cognition/SES	IQ adult
Sexes pooled	Childhood IQ	0.7098	0.12394	5.7269	1.0226e-08	8.98427e-08	Cognition/SES	IQ child
Sexes pooled	Educational Attainment	0.6272	0.054054	11.603	3.988e-31	9.81048e-29	Cognition/SES	EA
Sexes pooled	Income	0.4102	0.087468	4.6892	2.7424e-06	1.87397e-05	Cognition/SES	Income
Sexes pooled	Job Satisfaction	-0.1266	0.12019	1.0531	0.29228	0.392901	Cognition/SES	Job Satis
Sexes pooled	Reaction-time	-0.0116	0.069643	-0.16708	0.86731	0.913456	Cognition/SES	RT
Sexes pooled	Townsend (Social Deprivation)	-0.3598	0.099022	-3.6338	0.00027933	0.00120553	Cognition/SES	Soc Depr
Sexes pooled	Age at First Birth	0.7265	0.075008	9.6851	3.487e-22	1.7156e-20	Fertility	Age 1stBrth
Sexes pooled	Age at menarche	-0.0472	0.056521	-0.83584	0.40324	0.508703	Fertility	Age Menar
Sexes pooled	Age at menopauze	0.1553	0.067301	2.3072	0.021043	0.0533668	Fertility	Age Menop
Sexes pooled	Bioavailable Testosterone	-0.0677	0.050546	-1.3392	0.18051	0.272577	Fertility	Testos avail
Sexes pooled	Childlessness	0.7531	0.067367	11.179	5.151e-29	6.33573e-27	Fertility	Childless
Sexes pooled	Nr of children	-0.5059	0.076929	-6.5765	4.8162e-11	6.23571e-10	Fertility	Nchild
Sexes pooled	Nr of sex partners	-0.4435	0.057409	-7.7255	1.1141e-14	3.04521e-13	Fertility	Npartn
Sexes pooled	Nr of sex partners (female)	-0.5112	0.065306	-7.8281	4.9512e-15	1.73999e-13	Fertility	Npartn female
Sexes pooled	Nr of sex partners (male)	-0.2585	0.066157	-3.9067	9.356e-05	0.00043426	Fertility	Npartn male
Sexes pooled	SHBG	0.1305	0.040749	3.2024	0.0013631	0.00510003	Fertility	SHBG
Sexes pooled	SHBG (BMI adjusted)	-0.038	0.035948	-1.0579	0.29009	0.3921	Fertility	SHBG adj
Sexes pooled	Total Testosterone	-0.0048	0.041695	-0.11414	0.90913	0.943162	Fertility	Testos total
Sexes pooled	ALS	-0.245	0.12819	-1.9114	0.055948	0.112582	Neurological	ALS
Sexes pooled	Alzheimer's Disease	-0.1895	0.09738	-1.9461	0.051645	0.107667	Neurological	Alz
Sexes pooled	Epilepsy (Focal)	0.0441	0.22258	0.19831	0.8428	0.905366	Neurological	Epil Foc
Sexes pooled	Epilepsy (Generalized)	-0.0479	0.076606	-0.62526	0.5318	0.617089	Neurological	Epilep
Sexes pooled	Parkinson's Disease	0.1002	0.072428	1.3833	0.16657	0.260995	Neurological	PD
Sexes pooled	Chronotype Morningness	-0.1207	0.04656	-2.5924	0.0095308	0.0282479	Other Health Risk	Chrono
Sexes pooled	Father's age at death	0.4605	0.1241	3.7111	0.00020636	0.000922992	Other Health Risk	AgeDth fath
Sexes pooled	Mother's age at death	0.2793	0.12405	2.2516	0.024346	0.0592982	Other Health Risk	AgeDth moth
Sexes pooled	Self-rated health	0.3233	0.071538	-4.5198	6.1906e-06	3.90484e-05	Other Health Risk	SRH
Sexes pooled	Sleep Duration	0.0606	0.051886	1.1678	0.2429	0.34541	Other Health Risk	Sleep
Sexes pooled	Suicidality	0.1829	0.09472	1.9315	0.053427	0.109525	Other Health Risk	Suic
Sexes pooled	Tiredness	-0.1678	0.076434	-2.1952	0.028149	0.0672297	Other Health Risk	Tired
Sexes pooled	ADHD	-0.5851	0.074139	-7.8919	2.9763e-15	1.22028e-13	Psychiatric	ADHD
Sexes pooled	Anorexia	0.1492	0.061721	2.4177	0.015618	0.0422201	Psychiatric	AN
Sexes pooled	Anxiety	-0.1877	0.075441	-2.4876	0.012862	0.0359551	Psychiatric	ANX
Sexes pooled	Autism Spectrum Disorder	0.2561	0.083047	3.0834	0.0020464	0.00740315	Psychiatric	ASD
Sexes pooled	Bipolar Disorder	-0.0439	0.061569	-0.71288	0.47592	0.573904	Psychiatric	BIP
Sexes pooled	MDD	-0.2043	0.054375	-3.758	0.00017127	0.00078023	Psychiatric	MDD
Sexes pooled	OCD	0.012	0.073592	0.1632	0.87036	0.913456	Psychiatric	OCD
Sexes pooled	PTSD	-0.4881	0.10795	-4.5221	6.1232e-06	3.90484e-05	Psychiatric	PTSD
Sexes pooled	Schizophrenia	-0.0035	0.051885	-0.066946	0.94662	0.95443	Psychiatric	SCZ
Sexes pooled	Tourette Syndrome	0.0414	0.087344	0.4741	0.63543	0.720349	Psychiatric	TS
Sexes pooled	Extraversion	-0.2509	0.097684	-2.5689	0.010202	0.0298773	Psychological/Social	Extr
Sexes pooled	Family relationship satisfaction	-0.0824	0.074411	1.1069	0.26833	0.368766	Psychological/Social	Fam Satis
Sexes pooled	Frequency of friend/family visits	-0.3704	0.059204	6.2568	3.929e-10	4.60254e-09	Psychological/Social	Visit
Sexes pooled	Friends relationship satisfaction	-0.3486	0.082513	4.2246	2.3935e-05	0.000132343	Psychological/Social	Frnd Satis
Sexes pooled	Loneliness	-0.2412	0.059989	-4.0206	5.8046e-05	0.000290856	Psychological/Social	Lonely
Sexes pooled	Neuroticism	-0.1474	0.045165	-3.2632	0.0011015	0.0043011	Psychological/Social	Neur
Sexes pooled	Risk Taking	-0.4093	0.05971	-6.8555	7.1083e-12	1.0929e-10	Psychological/Social	Risk
Sexes pooled	Subjective Wellbeing	-0.1234	0.076115	-1.621	0.10502	0.183226	Psychological/Social	SWB
Sexes pooled	Age at Smoking Initiation	0.5225	0.071874	7.2702	3.5905e-13	6.79433e-12	Substance Use	Smk Age
Sexes pooled	Alcohol Consumption	-0.0918	0.075058	-1.2229	0.22138	0.32035	Substance Use	Alc Con
Sexes pooled	Alcohol Dependence	-0.4584	0.13405	-3.4195	0.0006274	0.00253017	Substance Use	Alc Dep
Sexes pooled	Caffeine	-0.0887	0.10252	-0.8653	0.38687	0.491632	Substance Use	Caf
Sexes pooled	Cannabis (ever vs never)	-0.1915	0.071207	-2.6889	0.0071689	0.0226096	Substance Use	Cann ever
Sexes pooled	Cannabis Use Disorder	-0.4482	0.17953	-2.4966	0.01254	0.0354579	Substance Use	CUD
Sexes pooled	Cigarettes per Day	-0.1551	0.053755	-2.8857	0.003906	0.0129848	Substance Use	Cig Day
Sexes pooled	Drinks per Week	-0.2617	0.050734	-5.158	2.4956e-07	1.80564e-06	Substance Use	DPW
Sexes pooled	Nicotine Dependence	-0.2138	0.10264	-2.0827	0.037277	0.0818763	Substance Use	Nicot Dep
Sexes pooled	Smoking Cessation	0.3638	0.068908	5.28	1.2921e-07	1.02534e-06	Substance Use	Smk Cess
Sexes pooled	Smoking Initiation	-0.5375	0.052622	-10.214	1.7243e-24	1.41393e-22	Substance Use	Smk Init
Females	Birth weight	0.1376	0.076098	1.8088	0.070478	0.133366	Anthropomorphic	Brth Weight
Females	BMI	-0.0464	0.051586	-0.899	0.36868	0.472371	Anthropomorphic	BMI
Females	Body Fat	-0.1302	0.078918	-1.6496	0.099033	0.176829	Anthropomorphic	Body Fat
Females	Height	0.0695	0.049407	1.4066	0.15954	0.251582	Anthropomorphic	Height
Females	Hip-circumference	0.024	0.0586	0.4104	0.68154	0.75522	Anthropomorphic	Hip
Females	Waist-circumference	-0.0577	0.05681	-1.0149	0.31016	0.412429	Anthropomorphic	Waist
Females	Waist-Hip Ratio	-0.1734	0.06863	-2.526	0.011536	0.0329983	Anthropomorphic	WHR
Females	Asthma (adult onset)	-0.0118	0.073525	-0.1603	0.87261	0.913456	Autoimmune	Asth adult
Females	Asthma (childhood onset)	0.0861	0.075274	1.144	0.25263	0.355126	Autoimmune	Asth child
Females	Atopic Dermatitis	-0.1247	0.13788	-0.9046	0.36568	0.470981	Autoimmune	AD
Females	Crohn's Disease	0.1564	0.081248	1.925	0.054226	0.110245	Autoimmune	Crohn
Females	Inflammatory Bowel Disease	0.0916	0.084073	1.0898	0.2758	0.374844	Autoimmune	IBS
Females	Lupus	0.0495	0.10857	0.4561	0.64831	0.724928	Autoimmune	Lupus
Females	Reumathoid Arthritis	0.0461	0.094539	0.4879	0.6256	0.715803	Autoimmune	RA
Females	Ulcerative Colitis	-0.0074	0.096988	-0.0767	0.93883	0.95443	Autoimmune	Ulc Col
Females	Coronary Artery Disease	-0.1632	0.089396	-1.8252	0.067964	0.129606	Cardiovascular	CAD
Females	HDL Cholesterol	0.1728	0.057606	3.0005	0.0026955	0.00947276	Cardiovascular	HDL
Females	LDL Cholesterol	-0.0683	0.062703	-1.0898	0.27578	0.374844	Cardiovascular	LDL
Females	Myocardial Infarction	-0.1081	0.1251	-0.8638	0.38771	0.491632	Cardiovascular	MI
Females	Total Cholesterol	-0.0484	0.059372	-0.8146	0.41532	0.513411	Cardiovascular	Chol total
Females	Triglycerides	-0.1494	0.051653	-2.8927	0.0038195	0.0128712	Cardiovascular	Triglyc
Females	Type-2 Diabetes	-0.027	0.11138	-0.2428	0.80818	0.8797	Cardiovascular	T2D
Females	Adult IQ	0.4543	0.073845	6.152	7.6522e-10	8.55655e-09	Cognition/SES	IQ adult
Females	Childhood IQ	0.6455	0.15917	4.0551	5.011e-05	0.000262278	Cognition/SES	IQ child
Females	Educational Attainment	0.6045	0.082336	7.3415	2.1118e-13	4.32919e-12	Cognition/SES	EA
Females	Income	0.4654	0.10922	4.2609	2.0358e-05	0.000116467	Cognition/SES	Income
Females	Job Satisfaction	-0.0298	0.12795	0.2329	0.81586	0.884148	Cognition/SES	Job Satis
Females	Reaction-time	-0.1226	0.080957	-1.5148	0.12983	0.217267	Cognition/SES	RT
Females	Townsend (Social Deprivation)	-0.4408	0.12163	-3.6243	0.00028978	0.00122907	Cognition/SES	Soc Depr
Females	Age at First Birth	0.6575	0.099143	6.632	3.3118e-11	4.52613e-10	Fertility	Age 1stBrth
Females	Age at menarche	-0.0689	0.068662	-1.0039	0.31543	0.414951	Fertility	Age Menar
Females	Age at menopauze	0.1593	0.085629	1.8604	0.062827	0.120746	Fertility	Age Menop
Females	Bioavailable Testosterone	-0.0434	0.069073	-0.6285	0.5297	0.617089	Fertility	Testos avail
Females	Childlessness	0.6801	0.1043	6.5208	6.9922e-11	8.60041e-10	Fertility	Childless
Females	Nr of children	-0.5026	0.10614	-4.7349	2.192e-06	1.54066e-05	Fertility	Nchild
Females	Nr of sex partners	-0.4432	0.077671	-5.706	1.1564e-08	9.80946e-08	Fertility	Npartn
Females	Nr of sex partners (female)	-0.4501	0.086173	-5.2237	1.7539e-07	1.30745e-06	Fertility	Npartn female
Females	Nr of sex partners (male)	-0.3561	0.08549	-4.1655	3.1067e-05	0.000166141	Fertility	Npartn male
Females	SHBG	0.1162	0.053058	2.1896	0.028551	0.0675341	Fertility	SHBG
Females	SHBG (BMI adjusted)	-0.0084	0.044744	-0.1871	0.85154	0.909369	Fertility	SHBG adj
Females	Total Testosterone	0.023	0.049478	0.4643	0.64246	0.721667	Fertility	Testos total
Females	ALS	-0.2104	0.14766	-1.4247	0.15424	0.246383	Neurological	ALS
Females	Alzheimer's Disease	-0.3069	0.1496	-2.0514	0.040227	0.0860508	Neurological	Alz
Females	Epilepsy (Focal)	0.0795	0.23755	0.3349	0.73772	0.813808	Neurological	Epil Foc
Females	Epilepsy (Generalized)	-0.1299	0.095502	-1.3597	0.17393	0.269099	Neurological	Epilep
Females	Parkinson's Disease	0.1458	0.084379	1.7275	0.084081	0.155518	Neurological	PD
Females	Chronotype Morningness	-0.132	0.060591	-2.1784	0.029374	0.0681698	Other Health Risk	Chrono
Females	Father's age at death	0.4039	0.15392	2.6239	0.008693	0.026401	Other Health Risk	AgeDth fath
Females	Mother's age at death	0.2843	0.16576	1.7151	0.086326	0.158479	Other Health Risk	AgeDth moth
Females	Self-rated health	0.2522	0.082147	-3.0706	0.0021366	0.00761744	Other Health Risk	SRH
Females	Sleep Duration	0.0664	0.06696	0.9923	0.32105	0.417875	Other Health Risk	Sleep
Females	Suicidality	0.0989	0.12115	0.8167	0.41408	0.513411	Other Health Risk	Suic
Females	Tiredness	-0.2512	0.095372	-2.6337	0.0084468	0.0259739	Other Health Risk	Tired
Females	ADHD	-0.4965	0.083913	-5.9173	3.2733e-09	3.22093e-08	Psychiatric	ADHD
Females	Anorexia	0.0519	0.074096	0.7	0.48394	0.580728	Psychiatric	AN
Females	Anxiety	-0.2234	0.095222	-2.346	0.018975	0.0486234	Psychiatric	ANX
Females	Autism Spectrum Disorder	0.167	0.10067	1.6588	0.097166	0.175756	Psychiatric	ASD
Females	Bipolar Disorder	-0.0878	0.073813	-1.1899	0.2341	0.336775	Psychiatric	BIP
Females	MDD	-0.2257	0.065681	-3.4358	0.0005907	0.00242187	Psychiatric	MDD
Females	OCD	-0.0656	0.089227	-0.7347	0.4625	0.560468	Psychiatric	OCD
Females	PTSD	-0.4933	0.14745	-3.3456	0.00082112	0.00325799	Psychiatric	PTSD
Females	Schizophrenia	-0.0933	0.059142	-1.578	0.11455	0.196749	Psychiatric	SCZ
Females	Tourette Syndrome	0.02	0.10838	0.1841	0.85392	0.909369	Psychiatric	TS
Females	Extraversion	-0.2228	0.11758	-1.8951	0.058082	0.114423	Psychological/Social	Extr
Females	Family relationship satisfaction	0.1002	0.098714	-1.0153	0.30997	0.412429	Psychological/Social	Fam Satis
Females	Frequency of friend/family visits	-0.3121	0.077702	4.0163	5.9117e-05	0.000290856	Psychological/Social	Visit
Females	Friends relationship satisfaction	-0.0837	0.10224	0.8183	0.4132	0.513411	Psychological/Social	Frnd Satis
Females	Loneliness	-0.2842	0.065188	-4.3601	1.2999e-05	7.7994e-05	Psychological/Social	Lonely
Females	Neuroticism	-0.1422	0.058267	-2.4407	0.014657	0.0400625	Psychological/Social	Neur
Females	Risk Taking	-0.4327	0.071956	-6.0128	1.8237e-09	1.86929e-08	Psychological/Social	Risk
Females	Subjective Wellbeing	-0.1341	0.085097	-1.5757	0.11511	0.196749	Psychological/Social	SWB
Females	Age at Smoking Initiation	0.4719	0.081865	5.7639	8.2205e-09	7.48979e-08	Substance Use	Smk Age
Females	Alcohol Consumption	-0.1985	0.092476	-2.1469	0.031798	0.0717643	Substance Use	Alc Con
Females	Alcohol Dependence	-0.2774	0.14718	-1.885	0.05943	0.11603	Substance Use	Alc Dep
Females	Caffeine	-0.0216	0.122	-0.1771	0.85941	0.911271	Substance Use	Caf
Females	Cannabis (ever vs never)	-0.2827	0.088294	-3.2013	0.0013683	0.00510003	Substance Use	Cann ever
Females	Cannabis Use Disorder	-0.3159	0.21294	-1.4836	0.13791	0.224675	Substance Use	CUD
Females	Cigarettes per Day	-0.1364	0.0706	-1.9327	0.053278	0.109525	Substance Use	Cig Day
Females	Drinks per Week	-0.2738	0.069515	-3.939	8.181e-05	0.000387024	Substance Use	DPW
Females	Nicotine Dependence	-0.1816	0.12649	-1.4358	0.15105	0.243604	Substance Use	Nicot Dep
Females	Smoking Cessation	0.3457	0.085678	4.0354	5.451e-05	0.000279364	Substance Use	Smk Cess
Females	Smoking Initiation	-0.542	0.069933	-7.7497	9.2131e-15	2.83303e-13	Substance Use	Smk Init
Males	Birth weight	0.0784	0.067158	1.1677	0.24291	0.34541	Anthropomorphic	Brth Weight
Males	BMI	-0.1503	0.051356	-2.926	0.0034333	0.0117304	Anthropomorphic	BMI
Males	Body Fat	-0.1651	0.1048	-1.5754	0.11517	0.196749	Anthropomorphic	Body Fat
Males	Height	0.0389	0.049349	0.7876	0.43093	0.527407	Anthropomorphic	Height
Males	Hip-circumference	-0.0389	0.058106	-0.66905	0.50346	0.593884	Anthropomorphic	Hip
Males	Waist-circumference	-0.1184	0.054706	-2.1637	0.030485	0.070087	Anthropomorphic	Waist
Males	Waist-Hip Ratio	-0.138	0.063218	-2.183	0.029039	0.0680342	Anthropomorphic	WHR
Males	Asthma (adult onset)	-0.1078	0.071525	-1.5067	0.13188	0.219206	Autoimmune	Asth adult
Males	Asthma (childhood onset)	-0.0212	0.069058	-0.30663	0.75913	0.829982	Autoimmune	Asth child
Males	Atopic Dermatitis	-0.1084	0.1397	-0.77595	0.43778	0.533138	Autoimmune	AD
Males	Crohn's Disease	0.1195	0.069155	1.7287	0.083861	0.155518	Autoimmune	Crohn
Males	Inflammatory Bowel Disease	0.0678	0.073265	0.92519	0.35487	0.459463	Autoimmune	IBS
Males	Lupus	-0.0672	0.13327	-0.50412	0.61417	0.706009	Autoimmune	Lupus
Males	Reumathoid Arthritis	-0.1356	0.082243	-1.6488	0.099197	0.176829	Autoimmune	RA
Males	Ulcerative Colitis	-0.006	0.089645	-0.066889	0.94667	0.95443	Autoimmune	Ulc Col
Males	Coronary Artery Disease	-0.2385	0.14242	-1.6746	0.094005	0.171298	Cardiovascular	CAD
Males	HDL Cholesterol	-0.0014	0.051823	-0.027167	0.97833	0.982323	Cardiovascular	HDL
Males	LDL Cholesterol	-0.1472	0.061124	-2.4089	0.015999	0.0423199	Cardiovascular	LDL
Males	Myocardial Infarction	-0.4884	0.36476	-1.3389	0.18061	0.272577	Cardiovascular	MI
Males	Total Cholesterol	-0.1182	0.063525	-1.8614	0.062688	0.120746	Cardiovascular	Chol total
Males	Triglycerides	0.066	0.065502	1.0074	0.31375	0.414951	Cardiovascular	Triglyc
Males	Type-2 Diabetes	-0.2268	0.11561	-1.9619	0.049776	0.105559	Cardiovascular	T2D
Males	Adult IQ	0.4207	0.06004	7.007	2.4345e-12	3.99258e-11	Cognition/SES	IQ adult
Males	Childhood IQ	0.6055	0.1537	3.9392	8.1751e-05	0.000387024	Cognition/SES	IQ child
Males	Educational Attainment	0.5004	0.065729	7.6126	2.6864e-14	6.60854e-13	Cognition/SES	EA
Males	Income	0.2591	0.1016	2.5505	0.010757	0.031132	Cognition/SES	Income
Males	Job Satisfaction	-0.1936	0.15341	1.2617	0.20704	0.304981	Cognition/SES	Job Satis
Males	Reaction-time	0.1137	0.086719	1.3116	0.18966	0.283959	Cognition/SES	RT
Males	Townsend (Social Deprivation)	-0.1866	0.11467	-1.627	0.10374	0.182286	Cognition/SES	Soc Depr
Males	Age at First Birth	0.6194	0.092849	6.6709	2.5425e-11	3.67915e-10	Fertility	Age 1stBrth
Males	Age at menarche	-0.0073	0.07061	-0.10311	0.91788	0.944764	Fertility	Age Menar
Males	Age at menopauze	0.1112	0.088623	1.2546	0.20962	0.306944	Fertility	Age Menop
Males	Bioavailable Testosterone	-0.0767	0.057132	-1.342	0.17959	0.272577	Fertility	Testos avail
Males	Childlessness	0.6463	0.086263	7.4919	6.7873e-14	1.51789e-12	Fertility	Childless
Males	Nr of children	-0.3771	0.088166	-4.2769	1.8949e-05	0.000110987	Fertility	Nchild
Males	Nr of sex partners	-0.3358	0.06018	-5.5805	2.3985e-08	1.96677e-07	Fertility	Npartn
Males	Nr of sex partners (female)	-0.45	0.073414	-6.1302	8.7743e-10	9.38469e-09	Fertility	Npartn female
Males	Nr of sex partners (male)	-0.0933	0.073906	-1.262	0.20693	0.304981	Fertility	Npartn male
Males	SHBG	0.1159	0.055576	2.0846	0.037109	0.0818763	Fertility	SHBG
Males	SHBG (BMI adjusted)	-0.0595	0.045472	-1.3092	0.19046	0.283959	Fertility	SHBG adj
Males	Total Testosterone	-0.0346	0.051774	-0.66734	0.50456	0.593884	Fertility	Testos total
Males	ALS	-0.2337	0.16291	-1.4342	0.15151	0.243604	Neurological	ALS
Males	Alzheimer's Disease	-0.0138	0.12539	-0.1099	0.91249	0.943162	Neurological	Alz
Males	Epilepsy (Focal)	0.0015	0.32332	0.0047069	0.99624	0.99624	Neurological	Epil Foc
Males	Epilepsy (Generalized)	0.0455	0.094341	0.4819	0.62988	0.717363	Neurological	Epilep
Males	Parkinson's Disease	0.0286	0.088679	0.32302	0.74668	0.820015	Neurological	PD
Males	Chronotype Morningness	-0.0836	0.056027	-1.4916	0.1358	0.222712	Other Health Risk	Chrono
Males	Father's age at death	0.406	0.14102	2.8787	0.0039931	0.0130974	Other Health Risk	AgeDth fath
Males	Mother's age at death	0.2061	0.13761	1.4976	0.13425	0.221648	Other Health Risk	AgeDth moth
Males	Self-rated health	0.3235	0.088036	-3.6744	0.00023841	0.0010473	Other Health Risk	SRH
Males	Sleep Duration	0.0398	0.057735	0.68887	0.49091	0.586232	Other Health Risk	Sleep
Males	Suicidality	0.2299	0.12137	1.8946	0.058142	0.114423	Other Health Risk	Suic
Males	Tiredness	-0.0402	0.093052	-0.43241	0.66544	0.740716	Other Health Risk	Tired
Males	ADHD	-0.5652	0.097947	-5.7702	7.917e-09	7.48979e-08	Psychiatric	ADHD
Males	Anorexia	0.2174	0.083783	2.5951	0.0094557	0.0282479	Psychiatric	AN
Males	Anxiety	-0.1103	0.089175	-1.2371	0.21605	0.314487	Psychiatric	ANX
Males	Autism Spectrum Disorder	0.3095	0.1151	2.689	0.0071663	0.0226096	Psychiatric	ASD
Males	Bipolar Disorder	0.0122	0.078824	0.15416	0.87748	0.914661	Psychiatric	BIP
Males	MDD	-0.1432	0.06854	-2.0897	0.03664	0.0818763	Psychiatric	MDD
Males	OCD	0.0966	0.096819	0.99763	0.31846	0.416708	Psychiatric	OCD
Males	PTSD	-0.3608	0.13509	-2.6708	0.007566	0.0235599	Psychiatric	PTSD
Males	Schizophrenia	0.0956	0.062794	1.5217	0.12809	0.215823	Psychiatric	SCZ
Males	Tourette Syndrome	0.0585	0.1032	0.56638	0.57113	0.659615	Psychiatric	TS
Males	Extraversion	-0.2116	0.12978	-1.6307	0.10295	0.182199	Psychological/Social	Extr
Males	Family relationship satisfaction	-0.2546	0.092638	2.7479	0.0059979	0.0194143	Psychological/Social	Fam Satis
Males	Frequency of friend/family visits	-0.3475	0.074531	4.6621	3.1302e-06	2.08116e-05	Psychological/Social	Visit
Males	Friends relationship satisfaction	-0.5303	0.11961	4.4338	9.2577e-06	5.69349e-05	Psychological/Social	Frnd Satis
Males	Loneliness	-0.1414	0.079741	-1.7737	0.07611	0.142924	Psychological/Social	Lonely
Males	Neuroticism	-0.1189	0.055113	-2.1569	0.031013	0.0706407	Psychological/Social	Neur
Males	Risk Taking	-0.2911	0.068954	-4.222	2.4209e-05	0.000132343	Psychological/Social	Risk
Males	Subjective Wellbeing	-0.0823	0.10275	-0.80123	0.423	0.52029	Psychological/Social	SWB
Males	Age at Smoking Initiation	0.451	0.085776	5.2583	1.4542e-07	1.11792e-06	Substance Use	Smk Age
Males	Alcohol Consumption	0.0416	0.088502	0.46973	0.63855	0.720566	Substance Use	Alc Con
Males	Alcohol Dependence	-0.5125	0.1586	-3.2312	0.0012325	0.00473742	Substance Use	Alc Dep
Males	Caffeine	-0.1414	0.12459	-1.1351	0.25633	0.358041	Substance Use	Caf
Males	Cannabis (ever vs never)	-0.0612	0.074809	-0.81758	0.4136	0.513411	Substance Use	Cann ever
Males	Cannabis Use Disorder	-0.5132	0.23072	-2.2242	0.026138	0.0630387	Substance Use	CUD
Males	Cigarettes per Day	-0.1409	0.061434	-2.2942	0.021781	0.0542219	Substance Use	Cig Day
Males	Drinks per Week	-0.1835	0.062497	-2.9363	0.0033216	0.0115086	Substance Use	DPW
Males	Nicotine Dependence	-0.2033	0.13139	-1.5472	0.12181	0.206657	Substance Use	Nicot Dep
Males	Smoking Cessation	0.3011	0.086027	3.4996	0.000466	0.00194298	Substance Use	Smk Cess
Males	Smoking Initiation	-0.404	0.056932	-7.096	1.2839e-12	2.256e-11	Substance Use	Smk Init

## Sheet: Tab 8. Rgs childlessness
Tab 8. Genetic correlations (rg) of childlessness with a range of phenotypes.
	trait	rg	se	z	p-value	p-value (FDR corrected)	Category
childlessness	Birth weight	0.0533	0.0312	1.7105	0.087168	0.118494	Anthropomorphic
childlessness	BMI	-0.1627	0.0254	-6.4122	1.4339e-10	8.31662e-10	Anthropomorphic
childlessness	Body Fat	-0.1926	0.0397	-4.8469	1.2542e-06	4.36462e-06	Anthropomorphic
childlessness	Height	0.0612	0.0222	2.7557	0.0058561	0.01084	Anthropomorphic
childlessness	Hip-circumference	-0.0702	0.0286	-2.4513	0.014235	0.0247689	Anthropomorphic
childlessness	Waist-circumference	-0.145	0.0311	-4.6564	3.2176e-06	9.6528e-06	Anthropomorphic
childlessness	Waist-Hip Ratio	-0.1708	0.0346	-4.9307	8.1932e-07	2.97003e-06	Anthropomorphic
childlessness	Asthma (adult onset)	-0.0607	0.0337	-1.8012	0.07167	0.100569	Autoimmune
childlessness	Asthma (childhood onset)	0.0276	0.0348	0.7931	0.42771	0.477061	Autoimmune
childlessness	Atopic Dermatitis	-0.1931	0.0621	-3.1112	0.0018633	0.00376993	Autoimmune
childlessness	Crohn's Disease	0.0539	0.0369	1.4602	0.14424	0.184542	Autoimmune
childlessness	Inflammatory Bowel Disease	0.0448	0.0366	1.2243	0.22086	0.266873	Autoimmune
childlessness	Lupus	0.0219	0.0451	0.4854	0.62739	0.657626	Autoimmune
childlessness	Reumathoid Arthritis	-0.0735	0.0386	-1.9045	0.056844	0.0824238	Autoimmune
childlessness	Ulcerative Colitis	-0.0136	0.0417	-0.327	0.74366	0.76211	Autoimmune
childlessness	Coronary Artery Disease	-0.1266	0.0445	-2.8472	0.0044109	0.00852774	Cardiovascular
childlessness	HDL Cholesterol	0.0802	0.0247	3.2478	0.0011628	0.00252909	Cardiovascular
childlessness	LDL Cholesterol	-0.0426	0.03	-1.4194	0.15578	0.19493	Cardiovascular
childlessness	Myocardial Infarction	-0.0504	0.0673	-0.7488	0.45398	0.499953	Cardiovascular
childlessness	Total Cholesterol	-0.03	0.0282	-1.0629	0.28783	0.333883	Cardiovascular
childlessness	Triglycerides	-0.0466	0.0262	-1.7801	0.075067	0.103664	Cardiovascular
childlessness	Type-2 Diabetes	-0.0815	0.0519	-1.5692	0.1166	0.156065	Cardiovascular
childlessness	Adult IQ	0.4	0.0228	17.5441	6.5938e-69	1.43415e-67	Cognition/SES
childlessness	Childhood IQ	0.3683	0.0686	5.3705	7.85e-08	3.25214e-07	Cognition/SES
childlessness	Educational Attainment	0.4321	0.0227	19.0489	6.7113e-81	1.94628e-79	Cognition/SES
childlessness	Income	0.2079	0.0533	3.901	9.5804e-05	0.000245146	Cognition/SES
childlessness	Job Satisfaction	-0.2376	0.0631	3.7658	0.00016601	0.000394275	Cognition/SES
childlessness	Reaction-time	-0.011	0.0439	-0.2508	0.80198	0.8092	Cognition/SES
childlessness	Townsend (Social Deprivation)	-0.144	0.061	-2.3628	0.01814	0.0292256	Cognition/SES
childlessness	Age at First Birth	0.6572	0.0308	21.3338	5.511e-101	2.39728e-99	Fertility
childlessness	Age at menarche	0.0219	0.0308	0.7115	0.47676	0.518477	Fertility
childlessness	Age at menopauze	0.0404	0.0397	1.0166	0.30935	0.354124	Fertility
childlessness	Bioavailable Testosterone	-0.0827	0.0294	-2.819	0.0048168	0.00911003	Fertility
childlessness	Nr of children	-0.8281	0.0348	-23.7825	5.0627e-125	4.40455e-123	Fertility
childlessness	Nr of sex partners	-0.0466	0.0329	-1.4158	0.15684	0.19493	Fertility
childlessness	Nr of sex partners (female)	-0.1778	0.0354	-5.0221	5.1115e-07	1.93348e-06	Fertility
childlessness	Nr of sex partners (male)	0.1775	0.0393	4.519	6.2138e-06	1.802e-05	Fertility
childlessness	Sexlessness	0.7532	0.0672	11.206	3.812e-29	4.73777e-28	Fertility
childlessness	Sexlessness (females)	0.6801	0.1043	6.5208	6.9922e-11	4.47335e-10	Fertility
childlessness	Sexlessness (females)	0.6798	0.1043	6.5165	7.1985e-11	4.47335e-10	Fertility
childlessness	Sexlessness (males)	0.6463	0.0863	7.4919	6.7873e-14	5.08232e-13	Fertility
childlessness	Sexlessness (males)	0.6464	0.0863	7.4877	7.0101e-14	5.08232e-13	Fertility
childlessness	SHBG	0.1328	0.0241	5.5152	3.483e-08	1.59485e-07	Fertility
childlessness	SHBG (BMI adjusted)	0.0227	0.0213	1.0679	0.28556	0.333883	Fertility
childlessness	Total Testosterone	0.0533	0.0251	2.1196	0.034041	0.0519573	Fertility
childlessness	ALS	-0.1645	0.0668	-2.4618	0.013823	0.0245429	Neurological
childlessness	Alzheimer's Disease	0.0137	0.0566	0.2415	0.8092	0.8092	Neurological
childlessness	Epilepsy (Focal)	-0.3152	0.1322	-2.3835	0.017147	0.028147	Neurological
childlessness	Epilepsy (Generalized)	-0.0697	0.0475	-1.4665	0.1425	0.184542	Neurological
childlessness	Parkinson's Disease	0.0284	0.0439	0.6479	0.51707	0.548599	Neurological
childlessness	Chronotype Morningness	-0.1418	0.0261	-5.4369	5.4224e-08	2.35874e-07	Other Health Risk
childlessness	Father's age at death	0.34	0.0729	4.6645	3.093e-06	9.61039e-06	Other Health Risk
childlessness	Mother's age at death	0.4068	0.0695	5.8518	4.8614e-09	2.48789e-08	Other Health Risk
childlessness	Self-rated health	0.2432	0.0468	-5.1995	1.9987e-07	7.90395e-07	Other Health Risk
childlessness	Sleep Duration	-0.0258	0.0287	-0.8986	0.36884	0.416741	Other Health Risk
childlessness	Suicidality	0.1959	0.0623	3.1427	0.0016742	0.00346799	Other Health Risk
childlessness	Tiredness	-0.0979	0.0441	-2.2218	0.026294	0.0415923	Other Health Risk
childlessness	ADHD	-0.3406	0.0416	-8.1906	2.5984e-16	2.26061e-15	Psychiatric
childlessness	Anorexia	0.1267	0.0368	3.441	0.00057949	0.00129271	Psychiatric
childlessness	Anxiety	-0.066	0.0443	-1.4912	0.13591	0.179154	Psychiatric
childlessness	Autism Spectrum Disorder	0.2609	0.044	5.9343	2.9502e-09	1.60417e-08	Psychiatric
childlessness	Bipolar Disorder	-0.012	0.0369	-0.3258	0.74459	0.76211	Psychiatric
childlessness	MDD	-0.1382	0.0337	-4.1016	4.1029e-05	0.000108167	Psychiatric
childlessness	OCD	0.0804	0.0444	1.8116	0.070043	0.0998974	Psychiatric
childlessness	PTSD	-0.0767	0.0655	-1.1705	0.24181	0.288185	Psychiatric
childlessness	Schizophrenia	0.0711	0.0278	2.5542	0.010642	0.0192886	Psychiatric
childlessness	Tourette Syndrome	-0.0369	0.0568	-0.6498	0.51581	0.548599	Psychiatric
childlessness	Extraversion	-0.3111	0.0662	-4.6975	2.6334e-06	8.4854e-06	Psychological/Social
childlessness	Family relationship satisfaction	-0.1934	0.0438	4.4136	1.0166e-05	2.76388e-05	Psychological/Social
childlessness	Frequency of friend/family visits	-0.4766	0.0317	15.0317	4.5484e-51	7.91422e-50	Psychological/Social
childlessness	Friends relationship satisfaction	-0.2163	0.0452	4.7857	1.7036e-06	5.70051e-06	Psychological/Social
childlessness	Loneliness	-0.0497	0.0358	-1.3894	0.16472	0.20184	Psychological/Social
childlessness	Neuroticism	-0.0641	0.0295	-2.1681	0.030149	0.0468386	Psychological/Social
childlessness	Risk Taking	-0.2108	0.0369	-5.7124	1.114e-08	5.38433e-08	Psychological/Social
childlessness	Subjective Wellbeing	-0.1677	0.0441	-3.7996	0.00014492	0.00036023	Psychological/Social
childlessness	Age at Smoking Initiation	0.3911	0.0334	11.7186	1.0231e-31	1.4835e-30	Substance Use
childlessness	Alcohol Consumption	-0.0885	0.0459	-1.9292	0.053703	0.0791892	Substance Use
childlessness	Alcohol Dependence	-0.3095	0.0691	-4.4784	7.5195e-06	2.11031e-05	Substance Use
childlessness	Caffeine	-0.1185	0.0565	-2.0958	0.036098	0.054147	Substance Use
childlessness	Cannabis (ever vs never)	0.1042	0.0433	2.4083	0.016025	0.0273368	Substance Use
childlessness	Cannabis Use Disorder	-0.2586	0.1079	-2.397	0.016529	0.0276543	Substance Use
childlessness	Cigarettes per Day	-0.0998	0.0348	-2.8702	0.0041022	0.00811117	Substance Use
childlessness	Drinks per Week	-0.0893	0.0283	-3.1534	0.0016139	0.00342462	Substance Use
childlessness	Nicotine Dependence	-0.2484	0.066	-3.7633	0.00016768	0.000394275	Substance Use
childlessness	Smoking Cessation	0.1561	0.0446	3.4975	0.00046966	0.00107527	Substance Use
childlessness	Smoking Initiation	-0.2854	0.0258	-11.0687	1.7795e-28	1.72018e-27	Substance Use

## Sheet: Tab 9. QIMR PRS variables
Tab 9. Information on the polygenic score analysis; outcome variables, sample sizes. Information is shown for sexes pooled, and males and females, separately.
				Sexes pooled				Males				Females
Variable name	Variable explanation	Response options	Variable Type	N total	N cases	N controls	N effective	N total	N cases	N controls	N effective	N total	N cases	N controls	N effective
Current Partner (0=yes, 1=no)	Do you currently have a partner?	0=yes and 1=no	Dichotomous	NA	10356	3176	9722.33	NA	4158	1238	3815.87	NA	6198	1938	5905.47
Ever had committed relationship (0=yes, 1=no)	Have you ever been in a committed/romantic relationship? Have you ever had a partner?	0=yes and 1=no	Dichotomous	NA	8768	733	2705.8	NA	3639	366	1330.21	NA	5129	367	1369.97
Number of relationships that lasted 3 months (rank normalised)	How many romantic relationship have you had that lasted more than 3 months?	Open question	Continuous	2466	NA	NA	NA	1015	NA	NA	NA	1451	NA	NA	NA
Having had sex partner (0=yes, 1=no)	Number of sex partners, dichotomous	0=1 or more, and 1=zero	Dichotomous	NA	8320	196	765.956	NA	3515	87	339.595	NA	4805	109	426.329
Number of sex partners (rank normalised)	Number of sex partners, continuous	Open question	Continuous	2309	NA	NA	NA	953	NA	NA	NA	1356	NA	NA	NA
Age at first intercourse (rank normalised)	Age at first intercourse	Open question	Continuous	6107	NA	NA	NA	2609	NA	NA	NA	3498	NA	NA	NA
Asexuality (0=no, 1=yes)	Asexuality was determined with the following questions: Which of the following best describes your sexual feelings at present? / Do you have a sexual preference for males, females, or both?	1=no sexual attraction to any gender, and 0=sexual attraction to males and/or females	Dichotomous	NA	20	8699	79.8165	NA	6	3682	23.961	NA	14	5017	55.8442
Sociosexuality (rank normalised)	Sociosexuality scale score based on 2 items: I'd rather have one than several sexual relationships at the same time & I need to feel affection and closeness to someone before it feels good to have sex (response options range from 1 = Disagree Strongly; to 7 = Agree strongly)	Score ranging from 2=low to 14=high	Continuous	1982	NA	NA	NA	738	NA	NA	NA	1244	NA	NA	NA
Physical attractiveness (rank normalised)	How physically attractive would you say you are, compared to others of the same sex and age? 0 = very unattractive, 100 = very attractive	Score ranging from 0=low to 100=high	Continuous	1938	NA	NA	NA	714	NA	NA	NA	1224	NA	NA	NA
Rated Facial Attractiveness (rank normalised)	Participants' pictures were rated by multiple raters on attractiveness	Score ranging from 0=low to 7=highly attractive	Continuous	1354	NA	NA	NA	624	NA	NA	NA	730	NA	NA	NA
Romantically desirable (rank normalised)	Self rating on how romantically desirable you think you are compared to other people of your gender and age. - Romantically desirable:Not romantically desirable	Score ranging from 0=low (not romantically desirable) to 7=high (romantically desirable)	Continuous	1945	NA	NA	NA	719	NA	NA	NA	1226	NA	NA	NA

[truncated: 2 more sheets: Tab 10. Religiousity, Tab 11. GWASs for Rgs]
